# Supplementary material for: Evolutionary stalling and a limit on the power of natural selection to improve a cellular module
Source: Proc Natl Acad Sci U S A. 2020 Jul 17;117(31):18582–90. doi: 10.1073/pnas.1921881117 (PMC7414050; doi:10.1073/pnas.1921881117)
Supplement: Supplementary File [file pnas.1921881117.sd01.txt]

Query	Reference	Replicate	Fitness	Standard error	Variance
E	E	1	0.00012376	0.005957374	3.55E-05
E	E	2	-0.003885615	0.016421028	0.00026965
E	E	3	0.012910935	0.004975262	2.48E-05
E	E	4	-0.00220193	0.016993095	0.000288765
E	E	Averaged	0	0.003415535	4.67E-05
S	E	1	-0.004893709	0.019459428	0.000378669
S	E	2	-0.002487396	0.028057532	0.000787225
S	E	3	-0.00481104	0.001115732	1.24E-06
S	E	4	-0.008877408	0.006562619	4.31E-05
S	E	Averaged	-0.004921445	0.000548678	1.20E-06
Y	E	1	0.030071147	0.004787184	2.29E-05
Y	E	2	0.031558404	0.000447763	2.00E-07
Y	E	3	0.027395598	0.002690028	7.24E-06
Y	E	4	0.022945748	0.001087902	1.18E-06
Y	E	Averaged	0.030242041	0.000203878	1.66E-07
V	E	1	0.190101903	0.043068827	0.001854924
V	E	2	0.197605932	0.021325163	0.000454763
V	E	3	0.186759369	0.028289193	0.000800278
V	E	4	0.182561637	0.024719427	0.00061105
V	E	Averaged	0.190099132	0.006667172	0.000177805
A	E	1	0.343319285	0.025636068	0.000657208
A	E	2	0.358904855	0.011824841	0.000139827
A	E	3	0.269260822	0.040727613	0.001658738
A	E	4	0.329917007	0.015993767	0.000255801
A	E	Averaged	0.344413098	0.004354341	7.58E-05
P	E	1	0.365244742	0.020719627	0.000429303
P	E	2	0.375749488	0.010448642	0.000109174
P	E	3	0.325939358	0.007633468	5.83E-05
P	E	4	0.350691576	0.001979733	3.92E-06
P	E	Averaged	0.350122983	0.000938572	3.52E-06
