# Supplementary material for: Evolutionary stalling and a limit on the power of natural selection to improve a cellular module
Source: Proc Natl Acad Sci U S A. 2020 Jul 17;117(31):18582–90. doi: 10.1073/pnas.1921881117 (PMC7414050; doi:10.1073/pnas.1921881117)
Supplement: Supplementary File [file pnas.1921881117.sd02.txt]

Query	Reference	Replicate	Fitness	Standard error	Variance
E	MG1655	1	-0.03627765	0.008338354	6.95E-05
E	MG1655	2	-0.039371276	0.001952555	3.81E-06
E	MG1655	3	-0.037123517	0.003823114	1.46E-05
E	MG1655	4	-0.047260081	0.004715058	2.22E-05
E	MG1655	5	-0.045038871	0.001425777	2.03E-06
E	MG1655	6	-0.034261648	0.00258833	6.70E-06
E	MG1655	Average	-0.041487013	0.000402012	9.70E-07
