# Supplementary material for: Evolutionary stalling and a limit on the power of natural selection to improve a cellular module
Source: Proc Natl Acad Sci U S A. 2020 Jul 17;117(31):18582–90. doi: 10.1073/pnas.1921881117 (PMC7414050; doi:10.1073/pnas.1921881117)
Supplement: Supplementary File [file pnas.1921881117.sd03.txt]

Query	Reference	Replicate	Fitness	Standard error	Variance
E1_t1000	E	Amp-1	0.044918726	0.001150143	1.32E-06
E1_t1000	E	Amp-2	0.031911677	0.003435604	1.18E-05
E1_t1000	E	Kan-1	0.040552426	0.002311087	5.34E-06
E1_t1000	E	Kan-2	0.034100243	0.003662259	1.34E-05
E1_t1000	E	Average	0.042446005	0.000476198	9.07E-07
E2_t1000	E	Amp-1	0.064806407	0.000140013	1.96E-08
E2_t1000	E	Amp-2	0.028207839	0.005550816	3.08E-05
E2_t1000	E	Kan-1	0.038636833	0.016680966	0.000278255
E2_t1000	E	Kan-2	0.029824542	0.010395985	0.000108076
E2_t1000	E	Average	0.06477496	7.00E-05	1.96E-08
E3_t1000	E	Amp-1	0.029769598	0.015635537	0.00024447
E3_t1000	E	Amp-2	0.016951093	0.020898052	0.000436729
E3_t1000	E	Kan-1	0.025625724	0.010933383	0.000119539
E3_t1000	E	Kan-2	0.027518741	0.0059448	3.53E-05
E3_t1000	E	Average	0.026802548	0.002410045	2.32E-05
E4_t1000	E	Amp-1	0.018886433	0.009751262	9.51E-05
E4_t1000	E	Amp-2	0.00927639	0.013521214	0.000182823
E4_t1000	E	Kan-1	0.026631596	0.001276426	1.63E-06
E4_t1000	E	Kan-2	0.03275847	0.006715928	4.51E-05
E4_t1000	E	Average	0.026569408	0.000619254	1.53E-06
E5_t1000	E	Amp-1	0.024100533	0.000447455	2.00E-07
E5_t1000	E	Amp-2	0.012081551	0.012943362	0.000167531
E5_t1000	E	Kan-1	0.013343502	0.008132137	6.61E-05
E5_t1000	E	Kan-2	0.043542281	0.006658351	4.43E-05
E5_t1000	E	Average	0.024141049	0.000222756	1.98E-07
E6_t1000	E	Amp-1	0.05535806	0.011598039	0.000134515
E6_t1000	E	Amp-2	0.040849769	0.008820347	7.78E-05
E6_t1000	E	Kan-1	0.05313003	0.005516774	3.04E-05
E6_t1000	E	Kan-2	0.009774192	0.005369969	2.88E-05
E6_t1000	E	Average	0.034401651	0.001687196	1.14E-05
E7_t1000	E	Amp-1	0.034161217	0.007293682	5.32E-05
E7_t1000	E	Amp-2	0.028144886	0.02245955	0.000504431
E7_t1000	E	Kan-1	0.010882815	0.009875799	9.75E-05
E7_t1000	E	Kan-2	0.025255223	0.020054438	0.00040218
E7_t1000	E	Average	0.026024308	0.002730987	2.98E-05
E8_t1000	E	Amp-1	0.036372017	0.003498824	1.22E-05
E8_t1000	E	Amp-2	0.041212115	0.001532998	2.35E-06
E8_t1000	E	Kan-1	0.032249157	0.005142847	2.64E-05
E8_t1000	E	Kan-2	0.013773729	0.010471432	0.000109651
E8_t1000	E	Average	0.039435486	0.000671681	1.80E-06
E9_t1000	E	Amp-1	0.019845105	0.000467508	2.19E-07
E9_t1000	E	Amp-2	0.020680219	0.00759111	5.76E-05
E9_t1000	E	Kan-1	0.009998078	0.009573981	9.17E-05
E9_t1000	E	Kan-2	0.012239467	0.014057879	0.000197624
E9_t1000	E	Average	0.019816588	0.000232907	2.17E-07
E10_t1000	E	Amp-1	0.024352912	0.004613945	2.13E-05
E10_t1000	E	Amp-2	0.021298612	0.002765458	7.65E-06
E10_t1000	E	Kan-1	0.028861041	9.47E-05	8.97E-09
E10_t1000	E	Kan-2	0.001203559	0.015778653	0.000248966
E10_t1000	E	Average	0.02884929	4.73E-05	8.96E-09
S1_t1000	S	Amp-1	0.011394398	0.008169581	6.67E-05
S1_t1000	S	Amp-2	0.029359224	0.018712665	0.000350164
S1_t1000	S	Kan-1	0.02808695	0.019631101	0.00038538
S1_t1000	S	Kan-2	0.015222939	0.004126087	1.70E-05
S1_t1000	S	Average	0.015429922	0.001776984	1.26E-05
S2_t1000	S	Amp-1	0.013512932	0.007557258	5.71E-05
S2_t1000	S	Amp-2	-0.002330091	0.005267127	2.77E-05
S2_t1000	S	Kan-1	0.010779133	0.020220028	0.00040885
S2_t1000	S	Kan-2	-0.009055779	0.016236717	0.000263631
S2_t1000	S	Average	0.002418771	0.002044753	1.67E-05
S3_t1000	S	Amp-1	0.032945462	0.014225466	0.000202364
S3_t1000	S	Amp-2	0.052531636	0.001937345	3.75E-06
S3_t1000	S	Kan-1	0.039557459	0.005366672	2.88E-05
S3_t1000	S	Kan-2	0.027329402	0.015432421	0.00023816
S3_t1000	S	Average	0.050426911	0.000897602	3.22E-06
S4_t1000	S	Amp-1	0.028680248	0.009222527	8.51E-05
S4_t1000	S	Amp-2	0.026392789	0.01394738	0.000194529
S4_t1000	S	Kan-1	0.018551874	0.003279994	1.08E-05
S4_t1000	S	Kan-2	0.001053967	0.00086829	7.54E-07
S4_t1000	S	Average	0.002503247	0.000417212	6.96E-07
S5_t1000	S	Amp-1	0.016918744	0.001527041	2.33E-06
S5_t1000	S	Amp-2	0.038545681	0.007408586	5.49E-05
S5_t1000	S	Kan-1	0.035890155	0.012758535	0.00016278
S5_t1000	S	Kan-2	0.010449874	0.012128255	0.000147095
S5_t1000	S	Average	0.01793307	0.000737207	2.17E-06
S6_t1000	S	Amp-1	0.012538647	0.002936237	8.62E-06
S6_t1000	S	Amp-2	0.007908755	0.017704719	0.000313457
S6_t1000	S	Kan-1	0.005819093	0.024264619	0.000588772
S6_t1000	S	Kan-2	-0.013550343	0.004851323	2.35E-05
S6_t1000	S	Average	0.00559303	0.001237051	6.12E-06
S7_t1000	S	Amp-1	0.024591745	0.008743353	7.64E-05
S7_t1000	S	Amp-2	0.03496288	0.016164898	0.000261304
S7_t1000	S	Kan-1	0.00809292	0.012847645	0.000165062
S7_t1000	S	Kan-2	0.031325946	0.007957353	6.33E-05
S7_t1000	S	Average	0.025780811	0.002539697	2.58E-05
S8_t1000	S	Amp-1	0.031582448	0.01591302	0.000253224
S8_t1000	S	Amp-2	0.000191495	0.017683859	0.000312719
S8_t1000	S	Kan-1	0.015234374	0.012872185	0.000165693
S8_t1000	S	Kan-2	0.037021285	0.008310711	6.91E-05
S8_t1000	S	Average	0.027233325	0.003006349	3.62E-05
S9_t1000	S	Amp-1	0.008929938	0.008275406	6.85E-05
S9_t1000	S	Amp-2	0.009133994	0.013269516	0.00017608
S9_t1000	S	Kan-1	0.016734538	0.005239238	2.74E-05
S9_t1000	S	Kan-2	0.015750128	0.050716566	0.00257217
S9_t1000	S	Average	0.013976023	0.002092422	1.75E-05
S10_t1000	S	Amp-1	0.023510528	0.007678338	5.90E-05
S10_t1000	S	Amp-2	0.020949254	0.012259731	0.000150301
S10_t1000	S	Kan-1	0.01707105	0.012510322	0.000156508
S10_t1000	S	Kan-2	0.022031279	0.005229117	2.73E-05
S10_t1000	S	Average	0.02182397	0.001937812	1.50E-05
V1_t1000	V	Amp-1	0.196710197	0.024008863	0.000576426
V1_t1000	V	Amp-2	0.17678063	0.020428607	0.000417328
V1_t1000	V	Kan-1	0.161693496	0.0138265	0.000191172
V1_t1000	V	Kan-2	0.15195089	0.013969546	0.000195148
V1_t1000	V	Average	0.164936274	0.004154248	6.90E-05
V2_t1000	V	Amp-1	0.10193553	0.013628312	0.000185731
V2_t1000	V	Amp-2	0.126823764	0.004678151	2.19E-05
V2_t1000	V	Kan-1	0.118705571	0.014700591	0.000216107
V2_t1000	V	Kan-2	0.105334551	0.017290105	0.000298948
V2_t1000	V	Average	0.122700967	0.002057601	1.69E-05
V3_t1000	V	Amp-1	0.09987577	0.015402482	0.000237236
V3_t1000	V	Amp-2	0.189782917	0.023274447	0.0005417
V3_t1000	V	Kan-1	0.147226417	0.002773091	7.69E-06
V3_t1000	V	Kan-2	0.119172395	0.013473341	0.000181531
V3_t1000	V	Average	0.145280396	0.001328696	7.06E-06
V4_t1000	V	Amp-1	0.100714738	0.003605969	1.30E-05
V4_t1000	V	Amp-2	0.144069282	0.008011869	6.42E-05
V4_t1000	V	Kan-1	0.144559887	0.022090901	0.000488008
V4_t1000	V	Kan-2	0.123779523	0.032646989	0.001065826
V4_t1000	V	Average	0.108956943	0.001618205	1.05E-05
V5_t1000	V	Amp-1	0.129489116	0.005998729	3.60E-05
V5_t1000	V	Amp-2	0.140883101	0.002366742	5.60E-06
V5_t1000	V	Kan-1	0.12266194	0.002690985	7.24E-06
V5_t1000	V	Kan-2	0.118388377	0.007522074	5.66E-05
V5_t1000	V	Average	0.131961258	0.000830933	2.76E-06
V6_t1000	V	Amp-1	0.146574443	0.033947112	0.001152406
V6_t1000	V	Amp-2	0.191925121	0.01726817	0.00029819
V6_t1000	V	Kan-1	0.17412231	0.008082435	6.53E-05
V6_t1000	V	Kan-2	0.181055946	0.013270288	0.000176101
V6_t1000	V	Average	0.177104384	0.003149217	3.97E-05
V7_t1000	V	Amp-1	0.177625341	0.010518516	0.000110639
V7_t1000	V	Amp-2	0.187292038	0.011440311	0.000130881
V7_t1000	V	Kan-1	0.166087461	6.58E-05	4.33E-09
V7_t1000	V	Kan-2	0.154409252	0.012308768	0.000151506
V7_t1000	V	Average	0.16608828	3.29E-05	4.33E-09
V8_t1000	V	Amp-1	0.172879856	0.0143592	0.000206187
V8_t1000	V	Amp-2	0.176527894	0.012079009	0.000145902
V8_t1000	V	Kan-1	0.159388397	0.029850918	0.000891077
V8_t1000	V	Kan-2	0.146492916	0.004729033	2.24E-05
V8_t1000	V	Average	0.152546032	0.002084395	1.74E-05
V9_t1000	V	Amp-1	0.112050467	0.006789872	4.61E-05
V9_t1000	V	Amp-2	0.16391205	0.006323684	4.00E-05
V9_t1000	V	Kan-1	0.139907597	0.013384209	0.000179137
V9_t1000	V	Kan-2	0.134260816	0.000851498	7.25E-07
V9_t1000	V	Average	0.134464271	0.000417902	6.99E-07
V10_t1000	V	Amp-1	0.128406397	0.026858687	0.000721389
V10_t1000	V	Amp-2	0.126243344	0.018434038	0.000339814
V10_t1000	V	Kan-1	0.1393487	0.010028818	0.000100577
V10_t1000	V	Kan-2	0.14602063	0.005879201	3.46E-05
V10_t1000	V	Average	0.142572831	0.002405554	2.31E-05
Y1_t1000	Y	Amp-1	0.043225659	0.002662367	7.09E-06
Y1_t1000	Y	Amp-2	0.029349596	0.005252654	2.76E-05
Y1_t1000	Y	Kan-1	0.022895674	0.012331027	0.000152054
Y1_t1000	Y	Kan-2	0.024686982	0.002916456	8.51E-06
Y1_t1000	Y	Average	0.033884098	0.000910645	3.32E-06
Y2_t1000	Y	Amp-1	0.034876015	0.008525963	7.27E-05
Y2_t1000	Y	Amp-2	0.033922579	0.00143931	2.07E-06
Y2_t1000	Y	Kan-1	-0.000873488	0.002148756	4.62E-06
Y2_t1000	Y	Kan-2	-0.005742651	0.003378561	1.14E-05
Y2_t1000	Y	Average	0.020186349	0.000558786	1.25E-06
Y3_t1000	Y	Amp-1	0.008789932	0.003896636	1.52E-05
Y3_t1000	Y	Amp-2	0.016448537	0.020822904	0.000433593
Y3_t1000	Y	Kan-1	0.00643838	0.002340735	5.48E-06
Y3_t1000	Y	Kan-2	0.023439237	0.007032838	4.95E-05
Y3_t1000	Y	Average	0.008364136	0.000960655	3.69E-06
Y4_t1000	Y	Amp-1	0.01629945	0.011248149	0.000126521
Y4_t1000	Y	Amp-2	0.028337299	0.014639068	0.000214302
Y4_t1000	Y	Kan-1	0.005320468	0.002704048	7.31E-06
Y4_t1000	Y	Kan-2	0.011935928	0.000639018	4.08E-07
Y4_t1000	Y	Average	0.01163044	0.000310191	3.85E-07
Y5_t1000	Y	Amp-1	0.053359187	0.00548198	3.01E-05
Y5_t1000	Y	Amp-2	0.016356752	0.010871582	0.000118191
Y5_t1000	Y	Kan-1	-0.009749987	0.02449479	0.000599995
Y5_t1000	Y	Kan-2	0.027511373	0.011504808	0.000132361
Y5_t1000	Y	Average	0.04131915	0.002214945	1.96E-05
Y6_t1000	Y	Amp-1	0.01436911	0.007535794	5.68E-05
Y6_t1000	Y	Amp-2	0.024275735	0.007430087	5.52E-05
Y6_t1000	Y	Kan-1	-0.040229153	0.014531423	0.000211162
Y6_t1000	Y	Kan-2	0.012891241	0.014329102	0.000205323
Y6_t1000	Y	Average	0.012465025	0.002348446	2.21E-05
Y7_t1000	Y	Amp-1	0.018700363	0.004770015	2.28E-05
Y7_t1000	Y	Amp-2	0.021092414	0.003115029	9.70E-06
Y7_t1000	Y	Kan-1	0.014858953	0.009866553	9.73E-05
Y7_t1000	Y	Kan-2	0.022970846	0.023725674	0.000562908
Y7_t1000	Y	Average	0.020049846	0.001253705	6.29E-06
Y8_t1000	Y	Amp-1	0.037036558	0.001629242	2.65E-06
Y8_t1000	Y	Amp-2	0.052730896	0.002368147	5.61E-06
Y8_t1000	Y	Kan-1	0.029926383	0.004137204	1.71E-05
Y8_t1000	Y	Kan-2	0.036044812	0.012843158	0.000164947
Y8_t1000	Y	Average	0.040873498	0.000635243	1.61E-06
Y9_t1000	Y	Amp-1	0.034429654	0.00322972	1.04E-05
Y9_t1000	Y	Amp-2	0.022035067	0.003179777	1.01E-05
Y9_t1000	Y	Kan-1	0.025960169	0.000970901	9.43E-07
Y9_t1000	Y	Kan-2	0.041471061	0.01009657	0.000101941
Y9_t1000	Y	Average	0.026415275	0.00044448	7.90E-07
Y10_t1000	Y	Amp-1	0.02894658	0.003266306	1.07E-05
Y10_t1000	Y	Amp-2	0.022224402	0.005878567	3.46E-05
Y10_t1000	Y	Kan-1	0.01818973	0.002115196	4.47E-06
Y10_t1000	Y	Kan-2	0.023439304	0.000543878	2.96E-07
Y10_t1000	Y	Average	0.023253546	0.000259001	2.68E-07
P1_t1000	P	Amp-1	0.174199421	NA	NA
P1_t1000	P	Amp-2	0.367064909	0.0929379	0.008637453
P1_t1000	P	Kan-1	0.384540745	0.098110405	0.009625652
P1_t1000	P	Kan-2	0.404255798	0.098595762	0.009721124
P1_t1000	P	Average	0.332079527	0.024119548	0.00232701
P2_t1000	P	Amp-1	0.197991299	NA	NA
P2_t1000	P	Amp-2	0.363177488	0.106113335	0.01126004
P2_t1000	P	Kan-1	0.350912492	0.103264952	0.01066365
P2_t1000	P	Kan-2	0.37151093	0.11879619	0.014112535
P2_t1000	P	Average	0.320672075	0.027249081	0.00297005
P3_t1000	P	Amp-1	0.091254614	NA	NA
P3_t1000	P	Amp-2	0.291633325	0.088809641	0.007887152
P3_t1000	P	Kan-1	0.318541161	0.10747003	0.011549807
P3_t1000	P	Kan-2	0.327958675	0.114334146	0.013072297
P3_t1000	P	Average	0.256613733	0.025577236	0.00261678
P4_t1000	P	Amp-1	0.237791472	NA	NA
P4_t1000	P	Amp-2	0.578150182	0.189095181	0.035756987
P4_t1000	P	Kan-1	0.519048724	0.213413571	0.045545352
P4_t1000	P	Kan-2	0.656086294	0.130063992	0.016916642
P4_t1000	P	Average	0.527380139	0.04232123	0.007164346
P5_t1000	P	Amp-1	0.153383883	NA	NA
P5_t1000	P	Amp-2	0.310829224	0.104244883	0.010866996
P5_t1000	P	Kan-1	0.361851627	0.108541296	0.011781213
P5_t1000	P	Kan-2	0.342014574	0.111389804	0.012407688
P5_t1000	P	Average	0.291505255	0.026994493	0.002914811
P6_t1000	P	Amp-1	0.220532125	NA	NA
P6_t1000	P	Amp-2	0.371979665	0.093675897	0.008775174
P6_t1000	P	Kan-1	0.389988283	0.12837574	0.016480331
P6_t1000	P	Kan-2	0.357512272	0.135225484	0.018285932
P6_t1000	P	Average	0.338001197	0.028953392	0.003353196
P7_t1000	P	Amp-1	0.158709891	NA	NA
P7_t1000	P	Amp-2	0.373393922	0.095397945	0.009100768
P7_t1000	P	Kan-1	0.536851496	0.17439402	0.030413274
P7_t1000	P	Kan-2	0.40133636	0.104623468	0.01094607
P7_t1000	P	Average	0.356919875	0.029181886	0.00340633
P8_t1000	P	Amp-1	0.18846448	NA	NA
P8_t1000	P	Amp-2	0.3582166	0.107721223	0.011603862
P8_t1000	P	Kan-1	0.51445602	0.185931375	0.034570476
P8_t1000	P	Kan-2	0.398468401	0.105311157	0.01109044
P8_t1000	P	Average	0.355328494	0.031149136	0.003881075
P9_t1000	P	Amp-1	0.17761229	NA	NA
P9_t1000	P	Amp-2	0.372877824	0.092736675	0.008600091
P9_t1000	P	Kan-1	0.344287746	0.117081468	0.01370807
P9_t1000	P	Kan-2	0.360800512	0.094601635	0.008949469
P9_t1000	P	Average	0.317010669	0.025096095	0.002519256
P10_t1000	P	Amp-1	0.150255651	NA	NA
P10_t1000	P	Amp-2	0.372892908	0.081873017	0.006703191
P10_t1000	P	Kan-1	0.365726738	0.109515015	0.011993539
P10_t1000	P	Kan-2	0.414658916	0.09947114	0.009894508
P10_t1000	P	Average	0.327888022	0.02387582	0.002280219
A1_t1000	A	Amp-1	0.138612953	0.03011756	0.000907067
A1_t1000	A	Amp-2	0.156633081	0.011651344	0.000135754
A1_t1000	A	Kan-1	0.178017577	0.011056868	0.000122254
A1_t1000	A	Kan-2	0.147411225	0.014821993	0.000219691
A1_t1000	A	Average	0.161966765	0.003433995	4.72E-05
A2_t1000	A	Amp-1	0.315619984	0.039365594	0.00154965
A2_t1000	A	Amp-2	0.309121212	0.019622229	0.000385032
A2_t1000	A	Kan-1	0.278050966	0.014707886	0.000216322
A2_t1000	A	Kan-2	0.298785152	0.010347243	0.000107065
A2_t1000	A	Average	0.295405939	0.003811875	5.81E-05
A3_t1000	A	Amp-1	0.220901342	0.047682612	0.002273631
A3_t1000	A	Amp-2	0.231597314	0.013194555	0.000174096
A3_t1000	A	Kan-1	0.226954287	0.007379602	5.45E-05
A3_t1000	A	Kan-2	0.229906823	0.007217248	5.21E-05
A3_t1000	A	Average	0.228798865	0.00239061	2.29E-05
A4_t1000	A	Amp-1	0.251405808	0.006378706	4.07E-05
A4_t1000	A	Amp-2	0.241470603	0.007232402	5.23E-05
A4_t1000	A	Kan-1	0.240992596	0.019259011	0.000370909
A4_t1000	A	Kan-2	0.240679433	0.010937599	0.000119631
A4_t1000	A	Average	0.245786187	0.002136867	1.83E-05
A5_t1000	A	Amp-1	0.202533244	0.015417321	0.000237694
A5_t1000	A	Amp-2	0.215736559	0.008961594	8.03E-05
A5_t1000	A	Kan-1	0.229019191	0.013089228	0.000171328
A5_t1000	A	Kan-2	0.230734539	0.002727477	7.44E-06
A5_t1000	A	Average	0.228724544	0.001262208	6.37E-06
A6_t1000	A	Amp-1	0.232155465	0.001796715	3.23E-06
A6_t1000	A	Amp-2	0.252552273	0.008967574	8.04E-05
A6_t1000	A	Kan-1	0.235238538	0.003534656	1.25E-05
A6_t1000	A	Kan-2	0.205157914	0.000303251	9.20E-08
A6_t1000	A	Average	0.206165332	0.000148896	8.87E-08
A7_t1000	A	Amp-1	0.269711115	0.038551502	0.001486218
A7_t1000	A	Amp-2	0.257703511	0.00907817	8.24E-05
A7_t1000	A	Kan-1	0.272429257	0.006578384	4.33E-05
A7_t1000	A	Kan-2	0.281706926	0.044406487	0.001971936
A7_t1000	A	Average	0.267602327	0.002619924	2.75E-05
A8_t1000	A	Amp-1	0.241364861	0.00201934	4.08E-06
A8_t1000	A	Amp-2	0.238640788	0.013007146	0.000169186
A8_t1000	A	Kan-1	0.232268363	0.022959574	0.000527142
A8_t1000	A	Kan-2	0.252956321	0.026412272	0.000697608
A8_t1000	A	Average	0.241299074	0.000991167	3.93E-06
A9_t1000	A	Amp-1	0.300708803	0.0436884	0.001908676
A9_t1000	A	Amp-2	0.250902586	0.002433964	5.92E-06
A9_t1000	A	Kan-1	0.249838861	0.017980231	0.000323289
A9_t1000	A	Kan-2	0.24599349	0.003320468	1.10E-05
A9_t1000	A	Average	0.249297039	0.000974758	3.80E-06
A10_1000	A	Amp-1	0.231144278	0.014257145	0.000203266
A10_1000	A	Amp-2	0.252827426	0.006222694	3.87E-05
A10_1000	A	Kan-1	0.246378607	0.01769449	0.000313095
A10_1000	A	Kan-2	0.260716447	0.018396569	0.000338434
A10_1000	A	Average	0.25000958	0.002603124	2.71E-05
