# Supplementary material for: Evolutionary stalling and a limit on the power of natural selection to improve a cellular module
Source: Proc Natl Acad Sci U S A. 2020 Jul 17;117(31):18582–90. doi: 10.1073/pnas.1921881117 (PMC7414050; doi:10.1073/pnas.1921881117)
Supplement: Supplementary File [file pnas.1921881117.sd04.txt]

Query	Reference	Replicate	Fitness	Standard error	Variance
E1_t1000	E	1	0.022132801	0.000221862	4.92E-08
E1_t1000	E	2	0.033038279	0.007713799	5.95E-05
E1_t1000	E	Average	0.022141814	0.000156815	4.92E-08
E2_t1000	E	1	0.013190405	0.003759783	1.41E-05
E2_t1000	E	2	0.030670257	0.004282865	1.83E-05
E2_t1000	E	Average	0.020798254	0.001997936	7.98E-06
E3_t1000	E	1	-0.00230907	0.002671453	7.14E-06
E3_t1000	E	2	0.022575658	0.005865347	3.44E-05
E3_t1000	E	Average	0.001966287	0.001719089	5.91E-06
E4_t1000	E	1	0.008214541	0.008649938	7.48E-05
E4_t1000	E	2	0.023981483	0.007780448	6.05E-05
E4_t1000	E	Average	0.016930062	0.00409037	3.35E-05
E5_t1000	E	1	0.011101456	0.010793187	0.000116493
E5_t1000	E	2	0.020385868	0.010712996	0.000114768
E5_t1000	E	Average	0.015778281	0.005376434	5.78E-05
E6_t1000	E	1	0.00165853	0.005792116	3.35E-05
E6_t1000	E	2	0.022746178	0.00209117	4.37E-06
E6_t1000	E	Average	0.020314421	0.001390812	3.87E-06
E7_t1000	E	1	0.010549437	0.004208879	1.77E-05
E7_t1000	E	2	0.019894835	0.008500005	7.23E-05
E7_t1000	E	Average	0.012389609	0.00266707	1.42E-05
E8_t1000	E	1	0.006247113	0.007383581	5.45E-05
E8_t1000	E	2	0.019076478	0.001908734	3.64E-06
E8_t1000	E	Average	0.018272827	0.001306722	3.42E-06
E9_t1000	E	1	0.009999709	0.001990363	3.96E-06
E9_t1000	E	2	0.00756792	0.008515714	7.25E-05
E9_t1000	E	Average	0.009873744	0.001370463	3.76E-06
E10_t1000	E	1	0.00612485	0.001084842	1.18E-06
E10_t1000	E	2	0.003857122	0.002932798	8.60E-06
E10_t1000	E	Average	0.005851911	0.000719456	1.04E-06
S1_t1000	E	1	0.006027839	0.003941761	1.55E-05
S1_t1000	E	2	0.014025686	0.006672834	4.45E-05
S1_t1000	E	Average	0.008096731	0.002399815	1.15E-05
S2_t1000	E	1	0.006476654	0.001246283	1.55E-06
S2_t1000	E	2	0.010532779	0.003208321	1.03E-05
S2_t1000	E	Average	0.00700846	0.000821455	1.35E-06
S3_t1000	E	1	-0.014241222	0.008823084	7.78E-05
S3_t1000	E	2	0.01366225	0.003971341	1.58E-05
S3_t1000	E	Average	0.008961452	0.00256072	1.31E-05
S4_t1000	E	1	-0.002720977	0.002361203	5.58E-06
S4_t1000	E	2	0.018289447	0.004262741	1.82E-05
S4_t1000	E	Average	0.002211973	0.001460528	4.27E-06
S5_t1000	E	1	0.000395158	0.003051009	9.31E-06
S5_t1000	E	2	0.014586695	0.004187049	1.75E-05
S5_t1000	E	Average	0.005317064	0.001743592	6.08E-06
S6_t1000	E	1	0.002129564	0.002221408	4.93E-06
S6_t1000	E	2	0.016172782	0.010021142	0.000100423
S6_t1000	E	Average	0.002787307	0.001533547	4.70E-06
S7_t1000	E	1	0.028342344	0.009168013	8.41E-05
S7_t1000	E	2	0.023690187	0.00705138	4.97E-05
S7_t1000	E	Average	0.025419324	0.003952281	3.12E-05
S8_t1000	E	1	0.003260047	0.00015431	2.38E-08
S8_t1000	E	2	0.013855566	0.005256444	2.76E-05
S8_t1000	E	Average	0.00326917	0.000109066	2.38E-08
S9_t1000	E	1	0.014795335	0.008703363	7.57E-05
S9_t1000	E	2	0.005240097	0.008608363	7.41E-05
S9_t1000	E	Average	0.009965282	0.004327736	3.75E-05
S10_t1000	E	1	0.009427327	0.007230612	5.23E-05
S10_t1000	E	2	0.011471288	0.006653376	4.43E-05
S10_t1000	E	Average	0.010534139	0.003462007	2.40E-05
V1_t1000	E	1	6.13E-05	0.020021486	0.00040086
V1_t1000	E	2	-1.44E-05	0.00194626	3.79E-06
V1_t1000	E	Average	-1.37E-05	0.001369757	3.75E-06
V2_t1000	E	1	-0.017338023	0.006110188	3.73E-05
V2_t1000	E	2	0.000963199	0.004314745	1.86E-05
V2_t1000	E	Average	-0.005126266	0.002492236	1.24E-05
V3_t1000	E	1	-0.025953792	0.00777451	6.04E-05
V3_t1000	E	2	0.006558369	0.004877984	2.38E-05
V3_t1000	E	Average	-0.002625376	0.002921763	1.71E-05
V4_t1000	E	1	-0.018487903	0.0091648	8.40E-05
V4_t1000	E	2	0.005032404	0.00576781	3.33E-05
V4_t1000	E	Average	-0.001640433	0.003451769	2.38E-05
V5_t1000	E	1	0.001424746	0.00571929	3.27E-05
V5_t1000	E	2	0.003564181	0.005517378	3.04E-05
V5_t1000	E	Average	0.002532895	0.002807807	1.58E-05
V6_t1000	E	1	-0.002624747	0.005795601	3.36E-05
V6_t1000	E	2	0.014698218	0.005280416	2.79E-05
V6_t1000	E	Average	0.006840748	0.002760029	1.52E-05
V7_t1000	E	1	0.003858362	0.004212632	1.77E-05
V7_t1000	E	2	0.008803132	0.010583963	0.00011202
V7_t1000	E	Average	0.004534586	0.002767613	1.53E-05
V8_t1000	E	1	-0.001844185	0.010095241	0.000101914
V8_t1000	E	2	0.000266116	0.009459262	8.95E-05
V8_t1000	E	Average	-0.000720473	0.004880874	4.76E-05
V9_t1000	E	1	-0.003440065	0.007309249	5.34E-05
V9_t1000	E	2	-0.004668802	0.007452374	5.55E-05
V9_t1000	E	Average	-0.004042521	0.003689885	2.72E-05
V10_t1000	E	1	-0.0057185	0.008396164	7.05E-05
V10_t1000	E	2	0.012720212	0.00652665	4.26E-05
V10_t1000	E	Average	0.005775143	0.003643669	2.66E-05
Y1_t1000	E	1	0.007339303	0.015037343	0.000226122
Y1_t1000	E	2	0.018577077	0.005940424	3.53E-05
Y1_t1000	E	Average	0.017060053	0.003906719	3.05E-05
Y2_t1000	E	1	0.005061977	0.005591445	3.13E-05
Y2_t1000	E	2	0.000595572	0.011570622	0.000133879
Y2_t1000	E	Average	0.004216417	0.003559876	2.53E-05
Y3_t1000	E	1	-0.006958441	0.008866118	7.86E-05
Y3_t1000	E	2	0.009297158	0.003271117	1.07E-05
Y3_t1000	E	Average	0.007349541	0.002170045	9.42E-06
Y4_t1000	E	1	0.016706933	0.005787248	3.35E-05
Y4_t1000	E	2	0.016706933	0.005787248	3.35E-05
Y4_t1000	E	Average	0.001551317	0.003146723	9.90E-06
Y5_t1000	E	1	0.011174217	0.004657312	2.17E-05
Y5_t1000	E	2	0.004567378	0.001843688	6.80E-06
Y5_t1000	E	Average	0.002902685	0.006615005	4.38E-05
Y6_t1000	E	1	-0.019713958	0.020091507	0.000403669
Y6_t1000	E	2	0.00069078	0.004442901	3.95E-05
Y6_t1000	E	Average	0.00635483	0.006960143	4.84E-05
Y7_t1000	E	1	0.009640886	0.004267534	1.82E-05
Y7_t1000	E	2	0.008743057	0.002572541	1.32E-05
Y7_t1000	E	Average	0.013062326	0.000977275	9.55E-07
Y8_t1000	E	1	0.024176251	0.003153811	9.95E-06
Y8_t1000	E	2	0.014035994	0.000660074	8.71E-07
Y8_t1000	E	Average	0.010365896	0.001422127	2.02E-06
Y9_t1000	E	1	0.015498534	0.004594232	2.11E-05
Y9_t1000	E	2	0.010814696	0.000960625	1.85E-06
Y9_t1000	E	Average	-0.003841965	0.003573521	1.28E-05
Y10_t1000	E	1	0.002209772	0.007718218	5.96E-05
Y10_t1000	E	2	-0.002773676	0.002293012	1.05E-05
Y10_t1000	E	Average	-0.039380709	0.003392681	1.15E-05
P1_t1000	E	1	-0.004178744	0.007337947	5.38E-05
P1_t1000	E	2	-0.03318103	0.002177513	9.48E-06
P1_t1000	E	Average	-0.029382869	0.006363194	4.05E-05
P2_t1000	E	1	0.009089868	0.001893448	3.59E-06
P2_t1000	E	2	0.00596045	0.001283262	3.29E-06
P2_t1000	E	Average	-0.007042484	0.005431853	2.95E-05
P3_t1000	E	1	-0.005925047	0.001941008	3.77E-06
P3_t1000	E	2	-0.006051576	0.001292461	3.34E-06
P3_t1000	E	Average	-0.018047904	0.009354461	8.75E-05
P4_t1000	E	1	0.003528976	0.004349813	1.89E-05
P4_t1000	E	2	-0.000307026	0.002789002	1.56E-05
P4_t1000	E	Average	-0.01944586	0.009680567	9.37E-05
P5_t1000	E	1	-0.001661059	0.004218425	1.78E-05
P5_t1000	E	2	-0.004499251	0.002734527	1.50E-05
P5_t1000	E	Average	-0.012762635	0.003036517	9.22E-06
P6_t1000	E	1	0.002005716	0.003637368	1.32E-05
P6_t1000	E	2	-0.006697365	0.001648281	5.43E-06
P6_t1000	E	Average	-0.0101645	0.000794944	6.32E-07
P7_t1000	E	1	-0.00134999	0.001001495	1.00E-06
P7_t1000	E	2	-0.006757495	0.000440272	3.88E-07
P7_t1000	E	Average	-0.025820657	0.005529031	3.06E-05
P8_t1000	E	1	0.0019125	0.003919699	1.54E-05
P8_t1000	E	2	-0.007363663	0.002261094	1.02E-05
P8_t1000	E	Average	-0.017845782	0.004898998	2.40E-05
P9_t1000	E	1	0.004542484	0.002361785	5.58E-06
P9_t1000	E	2	0.000320375	0.001504343	4.53E-06
P9_t1000	E	Average	0.002622805	0.003179322	1.01E-05
P10_t1000	E	1	0.000132904	0.004974537	2.47E-05
P10_t1000	E	2	0.001900705	0.001894284	7.18E-06
P10_t1000	E	Average	-0.032082119	0.007290578	5.32E-05
A1_t1000	E	1	-0.015673001	0.009098752	8.28E-05
A1_t1000	E	2	-0.025666147	0.00402305	3.24E-05
A1_t1000	E	Average	-0.01726411	0.003593537	1.29E-05
A2_t1000	E	1	0.003571735	0.006243474	3.90E-05
A2_t1000	E	2	-0.012079285	0.002202282	9.70E-06
A2_t1000	E	Average	-0.04714807	0.014956701	0.000223703
A3_t1000	E	1	-0.008266439	0.007290448	5.32E-05
A3_t1000	E	2	-0.015730976	0.004633936	4.29E-05
A3_t1000	E	Average	-0.027090601	0.009498173	9.02E-05
A4_t1000	E	1	-0.002045743	0.002493607	6.22E-06
A4_t1000	E	2	-0.003660648	0.001705452	5.82E-06
A4_t1000	E	Average	-0.032198379	0.003420926	1.17E-05
A5_t1000	E	1	-0.010042448	0.004742225	2.25E-05
A5_t1000	E	2	-0.024615047	0.001961788	7.70E-06
A5_t1000	E	Average	-0.020882967	0.008362763	6.99E-05
A6_t1000	E	1	-0.009261318	0.004387372	1.92E-05
A6_t1000	E	2	-0.011769654	0.002747222	1.51E-05
A6_t1000	E	Average	-0.020290318	0.007936459	6.30E-05
A7_t1000	E	1	0.005487882	0.000892608	7.97E-07
A7_t1000	E	2	0.005165878	0.000627214	7.87E-07
A7_t1000	E	Average	-0.031336375	0.006848363	4.69E-05
A8_t1000	E	1	-0.009257265	0.00505746	2.56E-05
A8_t1000	E	2	-0.017049112	0.002876744	1.66E-05
A8_t1000	E	Average	-0.024076267	0.00959441	9.21E-05
A9_t1000	E	1	-0.008286359	0.000398194	1.59E-07
A9_t1000	E	2	-0.00831351	0.000281324	1.58E-07
A9_t1000	E	Average	-0.031459983	0.007218966	5.21E-05
A10_t1000	E	1	0.002684407	0.002697258	7.28E-06
A10_t1000	E	2	-0.001498332	0.001786614	6.38E-06
