# Supplementary material for: Evolutionary stalling and a limit on the power of natural selection to improve a cellular module
Source: Proc Natl Acad Sci U S A. 2020 Jul 17;117(31):18582–90. doi: 10.1073/pnas.1921881117 (PMC7414050; doi:10.1073/pnas.1921881117)
Supplement: Supplementary File [file pnas.1921881117.sd05.txt]

Mutation ID (Table S1)	Population	Fwd Primer Name	Fwd Primer Sequence	Rev Primer Name	Rev Primer Sequence	Primer used for Sanger	Validation?
288	BK75	oSHS_rpsB_F01	CCGATGTTCAACGAAGCTCTG	oSHS_rpsB_R01	TGTAAGCTCCCGGGAATTCTC	oSHS_rpsB_F01	yes
1006	BK45	oSHS_ybeD_F01	GAACTATCAACTTCCAGCTTG	oSHS_ybeD_R01	CCTGATACAAAACGGCATCTC	oSHS_ybeD_R01	yes
1007	BK41	oSHS_ybeD_F01	GAACTATCAACTTCCAGCTTG	oSHS_ybeD_R01	CCTGATACAAAACGGCATCTC	oSHS_ybeD_R01	yes
1008	BK42	oSHS_ybeD_F01	GAACTATCAACTTCCAGCTTG	oSHS_ybeD_R01	CCTGATACAAAACGGCATCTC	oSHS_ybeD_R01	yes
1009	BK42	oSHS_ybeD_F01	GAACTATCAACTTCCAGCTTG	oSHS_ybeD_R01	CCTGATACAAAACGGCATCTC	oSHS_ybeD_R01	yes
1010	BK44	oSHS_ybeD_F01	GAACTATCAACTTCCAGCTTG	oSHS_ybeD_R01	CCTGATACAAAACGGCATCTC	oSHS_ybeD_R01	yes
1496	BK70	oSHS_rpsA_F01	TGAAATCTGAGTCCGCCATC	oSHS_rpsA_R01	AGCCGATGAAGATACCGAAG	oSHS_rpsA_F01	yes
1498	BK70	oSHS_rpsA_F01	TGAAATCTGAGTCCGCCATC	oSHS_rpsA_R01	AGCCGATGAAGATACCGAAG	oSHS_rpsA_F02	yes
1499	BK71	oSHS_rpsA_F03	CGAAATCGCTGCAGTTGTTC	oSHS_rpsA_R02	TAGCCGCCCTTAGTGCTTGATT	oSHS_rpsA_F03	yes
2222	BK55	oSHS_sapA_F01	TACTTCGACAGCCTGCAATTTG	oSHS_sapA_R01	GTAAAATAGAGGCCGCCGTTTC	oSHS_sapA_R01	yes
2223	BK54	oSHS_sapA_F01	TACTTCGACAGCCTGCAATTTG	oSHS_sapA_R01	GTAAAATAGAGGCCGCCGTTTC	oSHS_sapA_R01	yes
4294	BK30	oSHS_IrhA_F01	GCTCGATTGTGCTGTTAATAAC	oSHS_IrhA_R01	ATGACATGCGCGTGTTTG	oSHS_IrhA_R01	yes
4294	BK31	oSHS_IrhA_F01	GCTCGATTGTGCTGTTAATAAC	oSHS_IrhA_R01	ATGACATGCGCGTGTTTG	oSHS_IrhA_R01	yes
4294	BK32	oSHS_IrhA_F01	GCTCGATTGTGCTGTTAATAAC	oSHS_IrhA_R01	ATGACATGCGCGTGTTTG	oSHS_IrhA_R01	yes
4818	BK72	oSHS_rpls_F01	ATCAGTTTACCCAGGATAAGAG	oSHS_rpls_R01	TCCCATAGCCAGTAACAAGAC	oSHS_rplS_R01	yes
5155	BK60	oSHS_amiC_F01	GCAAGTGTAAATTTTATGCGAGAG	oSHS_amiC_R01	AAGGTCGTCGGTTCAAATCC	oSHS_amiC_R01	no
5158	BK62	oSHS_amiC_F01	GCAAGTGTAAATTTTATGCGAGAG	oSHS_amiC_R01	AAGGTCGTCGGTTCAAATCC	oSHS_amiC_R02	yes
5869	BK44	oSHS_tufA_F01	GGTCGTGCATCATACACTATG	oSHS_tufA_R01	TGAAGAATGGAGTATGACGGCC	oSHS_tufA_R01	yes
5930	BK64	oSHS_tufA_F01	GGTCGTGCATCATACACTATG	oSHS_tufA_R02	CGAGGTGTTGATGGTGATAC	oSHS_tufA_R02	yes
5934	BK45	oSHS_fusA_F01	CGGTGTTGTTGACCTGGTGAAA	oSHS_fusA_R01	GAGAGAGCACGGGACTTTGG	oSHS_fusA_R01	yes
5936	BK64	oSHS_fusA_F01	CGGTGTTGTTGACCTGGTGAAA	oSHS_fusA_R01	GAGAGAGCACGGGACTTTGG	oSHS_fusA_R02	yes
5937	BK65	oSHS_rpsG_F01	AGTATTTCCATGCCACGTCG	oSHS_rpsG_R02	GGATAACCAACGGTAGTGTGC	oSHS_rpsG_R02	yes
5938	BK61	oSHS_rpsG_F01	AGTATTTCCATGCCACGTCG	oSHS_rpsG_R02	GGATAACCAACGGTAGTGTGC	oSHS_rpsG_R02	yes
5938	BK62	oSHS_rpsG_F01	AGTATTTCCATGCCACGTCG	oSHS_rpsG_R02	GGATAACCAACGGTAGTGTGC	oSHS_rpsG_R02	yes
5938	BK64	oSHS_rpsG_F01	AGTATTTCCATGCCACGTCG	oSHS_rpsG_R02	GGATAACCAACGGTAGTGTGC	oSHS_rpsG_R02	yes
5939	BK60	oSHS_rpsG_F01	AGTATTTCCATGCCACGTCG	oSHS_rpsG_R02	GGATAACCAACGGTAGTGTGC	oSHS_rpsG_R02	yes
6040	BK41	oSHS_hslO_F01	GGACAAAAAAGAGCGCCG	oSHS_hslO_R01	AACAACATACCGCCTGCAG	oSHS_hslO_F01	no
6041	BK45	oSHS_hslO_F01	GGACAAAAAAGAGCGCCG	oSHS_hslO_R01	AACAACATACCGCCTGCAG	oSHS_hslO_F01	yes
6042	BK43	oSHS_hslO_F01	GGACAAAAAAGAGCGCCG	oSHS_hslO_R01	AACAACATACCGCCTGCAG	oSHS_hslO_F01	yes
7014	BK23	oSHS_trkH_F01	GAATCTTTCTCTGGCCTGAC	oSHS_trkH_R01	TAACCACCAGCGTAAACTGTAC	oSHS_trkH_F01	yes
7014	BK52	oSHS_trkH_F01	GAATCTTTCTCTGGCCTGAC	oSHS_trkH_R01	TAACCACCAGCGTAAACTGTAC	oSHS_trkH_F01	yes
7014	BK53	oSHS_trkH_F01	GAATCTTTCTCTGGCCTGAC	oSHS_trkH_R01	TAACCACCAGCGTAAACTGTAC	oSHS_trkH_F01	yes
7265	BK71	oSHS_rpmE_F01	ATGAAAATCCGCTCCACCGTTG	oSHS_rpmE_R01	GTGGAAGGTTTACCAGAACGCG	oSHS_rpmE_F01	yes
7348	BK20	oSHS_rpoC_F01	ATTGTGCTAACTCCGACG	oSHS_rpoC_R01	GTTGGTAGACATCATCAGCG	oSHS_rpoC_F02	yes
7348	BK31	oSHS_rpoC_F01	ATTGTGCTAACTCCGACG	oSHS_rpoC_R01	GTTGGTAGACATCATCAGCG	oSHS_rpoC_F02	yes
7348	BK42	oSHS_rpoC_F01	ATTGTGCTAACTCCGACG	oSHS_rpoC_R01	GTTGGTAGACATCATCAGCG	oSHS_rpoC_F02	yes
7789	BK74	oSHS_rpsF_F01	AACACGTTCCTTGCCTCC	oSHS_rpsF_R01	GATGGACTGACCTTTCGAAG	oSHS_rpsF_F01	yes
7791	BK71	oSHS_rpsF_F01	AACACGTTCCTTGCCTCC	oSHS_rpsF_R01	GATGGACTGACCTTTCGAAG	oSHS_rpsF_F01	yes
7792	BK75	oSHS_rpsF_F01	AACACGTTCCTTGCCTCC	oSHS_rpsF_R01	GATGGACTGACCTTTCGAAG	oSHS_rpsF_F01	yes
7793	BK73	oSHS_rpsF_F01	AACACGTTCCTTGCCTCC	oSHS_rpsF_R01	GATGGACTGACCTTTCGAAG	oSHS_rpsF_F01	yes
8054	BK20	oSHS_fimI_F01	GGTAACAGAGTTGAATGCCG	oSHS_fimI_R01	TCACGCGTTGCCATATAACC	oSHS_fimI_F01	yes
8054	BK34	oSHS_fimI_F01	GGTAACAGAGTTGAATGCCG	oSHS_fimI_R01	TCACGCGTTGCCATATAACC	oSHS_fimI_F01	yes
8054	BK45	oSHS_fimI_F01	GGTAACAGAGTTGAATGCCG	oSHS_fimI_R01	TCACGCGTTGCCATATAACC	oSHS_fimI_F01	yes
8054	BK51	oSHS_fimI_F01	GGTAACAGAGTTGAATGCCG	oSHS_fimI_R01	TCACGCGTTGCCATATAACC	oSHS_fimI_F01	yes
8054	BK75	oSHS_fimI_F01	GGTAACAGAGTTGAATGCCG	oSHS_fimI_R01	TCACGCGTTGCCATATAACC	oSHS_fimI_F01	yes
