# Supplementary material for: Evolutionary stalling and a limit on the power of natural selection to improve a cellular module
Source: Proc Natl Acad Sci U S A. 2020 Jul 17;117(31):18582–90. doi: 10.1073/pnas.1921881117 (PMC7414050; doi:10.1073/pnas.1921881117)
Supplement: Supplementary File [file pnas.1921881117.sd06.txt]

Gene	Mut ID	MG1655 Position	DNA Mutation	Mutation Type	CDS position	AA position	AA mutation	Upstream Gene	Downstream Gene	Population ID	Gen 0 frequency	Gen 100 frequency	Gen 200 frequency	Gen 300 frequency	Gen 400 frequency	Gen 500 frequency	Gen 600 frequency	Gen 700 frequency	Gen 800 frequency	Gen 900 frequency	Gen 1000 frequency	Gen 0 read depth	Gen 100 read depth	Gen 200 read depth	Gen 300 read depth	Gen 400 read depth	Gen 500 read depth	Gen 600 read depth	Gen 700 read depth	Gen 800 read depth	Gen 900 read depth	Gen 1000 read depth	Multiply hit locus
ftsW	10	99172	C->T	NSYN	770	257	P->L			E_1	0.000000000	0.000000000	0.000000000	0.000000000	0.000000000	0.000000000		0.446601942	0.837500000	0.836734694	0.636363636	212.0	72.0	119.0	42.0	30.0	120.0		103.0	80.0	98.0	121.0	TRUE
ydhU	128	1749771	G->A	NSYN	578	193	P->L			E_1	0.000000000	0.000000000	0.000000000	0.000000000	0.000000000	0.000000000		0.541666667	0.821428571	0.906250000	0.610687023	325.0	122.0	119.0	78.0	57.0	130.0		144.0	140.0	160.0	131.0	FALSE
rpoD	333	3214660	A->G	SYN	1614	538	E->E			E_4	0.025806452	0.123809524	0.087719298	0.063636364	0.218390805	0.134020619	0.144578313	0.065934066	0.103448276	0.047169811	0.014388489	155.0	105.0	57.0	110.0	87.0	97.0	83.0	91.0	58.0	106.0	139.0	TRUE
	425	3815879	indel;T+C							E_1	0.000000000	0.000000000	0.000000000	0.000000000	0.000000000	0.000000000		0.401785714	0.080645161	0.044444444	0.253521127	153.0	48.0	91.0	48.0	30.0	98.0		112.0	62.0	90.0	71.0	FALSE
trkH	454	4033217	G->A	NSYN	73	25	G->R			E_6	0.000000000	0.300699301	0.070796460	0.324074074	0.026315789	0.011695906	0.000000000	0.000000000	0.000000000	0.000000000	0.000000000	210.0	143.0	113.0	108.0	114.0	171.0	96.0	125.0	133.0	22.0	127.0	TRUE
rpoC	479	4186605	A->C	NSYN	1256	419	H->P			E_1	0.000000000	0.000000000	0.000000000	0.000000000	0.139534884	0.330578512		0.000000000	0.000000000	0.000000000	0.000000000	234.0	106.0	132.0	74.0	43.0	121.0		117.0	124.0	114.0	126.0	TRUE
rpoC	479	4186605	A->C	NSYN	1256	419	H->P			S_2	0.000000000	0.000000000	0.000000000	0.138297872	0.304347826	0.101851852	0.000000000	0.000000000	0.000000000	0.000000000	0.000000000	226.0	116.0	117.0	94.0	161.0	108.0	147.0	151.0	122.0	169.0	132.0	TRUE
rpoC	479	4186605	A->C	NSYN	1256	419	H->P			V_3	0.000000000	0.000000000	0.047904192	0.461538462	0.356435644	0.687500000	0.000000000	0.281879195	0.150442478	0.102564103	0.041666667	206.0	144.0	167.0	65.0	101.0	80.0	155.0	149.0	113.0	117.0	96.0	TRUE
fimD	566	4545073	G->T	NCOD				fimD	fimI	E_1	0.004065041	0.000000000	0.010000000	0.619047619	0.536585366	0.264150943		0.954545455	0.978494624	0.964285714	0.950495050	246.0	75.0	100.0	63.0	41.0	106.0		132.0	93.0	112.0	101.0	TRUE
fimD	566	4545073	G->T	NCOD				fimD	fimI	S_5	0.000000000	0.000000000	0.000000000	0.052631579	0.576086957	0.675159236	0.994565217	0.973684211	0.982954545	0.970873786	0.981707317	201.0	155.0	162.0	114.0	184.0	157.0	184.0	152.0	176.0	103.0	164.0	TRUE
fimD	566	4545073	G->T	NCOD				fimD	fimI	Y_2	0.000000000	0.000000000	0.005952381	0.467532468	0.177570093	0.223684211	0.292682927	0.392156863	0.325757576	0.357954545	0.181208054	177.0	104.0	168.0	77.0	107.0	76.0	164.0	153.0	132.0	176.0	149.0	TRUE
fimD	566	4545073	G->T	NCOD				fimD	fimI	V_6	0.004926108	0.000000000	0.000000000	0.000000000	0.125000000	0.385416667	0.784615385	0.786764706	1.000000000	0.964646465	0.966666667	203.0	127.0	165.0	84.0	112.0	96.0	65.0	136.0	35.0	198.0	60.0	TRUE
fimD	566	4545073	G->T	NCOD				fimD	fimI	A_6	0.000000000	0.000000000	0.000000000	0.000000000	0.000000000	0.000000000	0.005494505	0.000000000	0.094240838	0.769230769	0.726027397	153.0	126.0	155.0	109.0	156.0	92.0	182.0	127.0	191.0	104.0	146.0	TRUE
ftsP	739	3161975	C->G	NSYN	695	232	R->P			E_2	0.000000000	0.000000000	0.000000000	0.000000000	0.000000000		0.476635514	0.193548387	0.510416667	0.382716049	0.228571429	238.0	99.0	151.0	129.0	100.0		107.0	186.0	96.0	162.0	105.0	TRUE
cytR	775	4123457	G->A	NSYN	1000	334	R->W			E_2	0.000000000	0.000000000	0.000000000	0.000000000	0.000000000		0.000000000	0.034285714	0.487394958	0.378698225	0.297709924	232.0	108.0	149.0	127.0	92.0		122.0	175.0	119.0	169.0	131.0	TRUE
fimA	790	4543375	T->G	NSYN	261	87	N->K			E_2	0.000000000	0.000000000	0.000000000	0.000000000	0.000000000		0.216000000	0.496503497	0.395604396	0.503448276	0.669811321	234.0	111.0	188.0	134.0	85.0		125.0	143.0	91.0	145.0	106.0	TRUE
fimD	793	4545036	G->T	NCOD				fimD	fimI	E_2	0.000000000	0.000000000	0.000000000	0.077464789	0.827586207		0.652542373	0.805555556	0.932692308	1.000000000	0.982758621	255.0	115.0	183.0	142.0	87.0		118.0	180.0	104.0	148.0	116.0	TRUE
	817	1355153	indel;-12							E_2	0.000000000	0.000000000	0.030188679	0.446601942	0.840764331		0.988235294	0.983471074	0.985915493	0.990566038	0.980769231	175.5	88.5	132.5	103.0	78.5		85.0	121.0	71.0	106.0	104.0	FALSE
	820	2175868	indel;-5							Y_1	0.000000000	0.000000000	0.000000000	0.000000000	0.000000000	0.000000000	0.018050542	0.000000000	0.008818342	0.482412060	0.183861083	128.7	70.9	109.8	95.8	84.3	70.9	110.8	138.9	113.4	99.5	97.9	FALSE
ftsI	844	92262	A->G	NSYN	850	284	N->D			V_6	0.000000000	0.000000000	0.000000000	0.012820513	0.000000000	0.025974026	0.659090909	0.460176991	0.812500000	0.830303030	0.758620690	208.0	113.0	180.0	78.0	121.0	77.0	88.0	113.0	48.0	165.0	58.0	TRUE
fimA	1139	4543518	C->G	NSYN	404	135	T->R			E_3	0.000000000	0.000000000	0.000000000	0.000000000	0.000000000	0.000000000	0.000000000	0.000000000	0.015748031	0.808823529	0.617187500	239.0	110.0	106.0	132.0	79.0	68.0	152.0	67.0	127.0	136.0	128.0	TRUE
fimD	1140	4545071	C->A	NCOD				fimD	fimI	E_3	0.000000000	0.000000000	0.000000000	0.155172414	0.239130435	0.277777778	0.993421053	0.961904762	0.991803279	0.993589744	1.000000000	245.0	112.0	132.0	174.0	46.0	54.0	152.0	105.0	122.0	156.0	144.0	TRUE
fimD	1140	4545071	C->A	NCOD				fimD	fimI	V_1	0.000000000	0.000000000	0.000000000	0.000000000	0.000000000	0.000000000	0.000000000	0.000000000	0.449664430	0.500000000	0.477777778	203.0	96.0	132.0	65.0	131.0	65.0	159.0	146.0	149.0	156.0	90.0	TRUE
fimD	1140	4545071	C->A	NCOD				fimD	fimI	V_4	0.000000000	0.000000000	0.005235602	0.008547009	0.563380282	0.705035971	0.786885246	0.616279070	0.625000000	0.698795181	0.891089109	203.0	194.0	191.0	117.0	213.0	139.0	122.0	172.0	184.0	166.0	101.0	TRUE
acpP	1198	1151627	G->A	NSYN	13	5	E->K			E_3	0.000000000	0.020833333	0.090000000	0.310344828	0.323076923	0.262295082	1.000000000	0.989583333	1.000000000	1.000000000	1.000000000	186.0	144.0	100.0	145.0	65.0	61.0	151.0	96.0	114.0	153.0	128.0	FALSE
gtrS	1290	2470451	G->A	NSYN	1321	441	V->I			E_4	0.000000000	0.000000000	0.000000000	0.000000000	0.000000000	0.000000000	0.000000000	0.000000000	0.014388489	0.080000000	0.231132075	263.0	292.0	160.0	221.0	226.0	251.0	247.0	210.0	139.0	200.0	212.0	FALSE
ftsB	1313	2872565	G->T	NSYN	256	86	R->S			E_4	0.000000000	0.000000000	0.000000000	0.000000000	0.023622047	0.116504854	0.814285714	0.922330097	0.957746479	0.952000000	0.993865031	183.0	144.0	102.0	123.0	127.0	103.0	140.0	103.0	71.0	125.0	163.0	FALSE
trkH	1376	4033595	C->T	NSYN	451	151	P->S			E_4	0.000000000	0.390243902	0.857142857	0.855345912	0.777027027	0.924369748	1.000000000	1.000000000	0.968421053	1.000000000	0.989690722	146.0	164.0	77.0	159.0	148.0	119.0	169.0	134.0	95.0	148.0	194.0	TRUE
trkH	1376	4033595	C->T	NSYN	451	151	P->S			Y_3	0.000000000	0.432432432	0.920731707	0.956043956	0.902654867	0.649350649		0.969924812	0.990384615	0.990654206	1.000000000	132.0	74.0	164.0	91.0	113.0	77.0		133.0	104.0	107.0	138.0	TRUE
trkH	1376	4033595	C->T	NSYN	451	151	P->S			Y_4	0.000000000	0.473684211	0.726190476	0.771929825	0.977777778	1.000000000	1.000000000	0.990909091	0.981818182	1.000000000	0.989361702	132.0	114.0	84.0	114.0	135.0	77.0	84.0	110.0	110.0	72.0	94.0	TRUE
fimD	1405	4545085	C->G	NCOD				fimD	fimI	E_4	0.000000000	0.000000000	0.491071429	0.841379310	0.837662338	0.962406015	1.000000000	0.993670886	0.990909091	1.000000000	0.990196078	224.0	180.0	112.0	145.0	154.0	133.0	158.0	158.0	110.0	133.0	204.0	TRUE
fimD	1405	4545085	C->G	NCOD				fimD	fimI	S_1	0.000000000	0.000000000	0.000000000	0.000000000	0.000000000	0.000000000	0.000000000	0.022388060	0.239669421	0.263803681	0.196078431	178.0	69.0	134.0	96.0	74.0	58.0	141.0	134.0	121.0	163.0	153.0	TRUE
fimD	1405	4545085	C->G	NCOD				fimD	fimI	Y_3	0.000000000	0.000000000	0.109452736	0.921052632	0.872180451	0.594059406		0.955752212	0.941176471	0.990000000	1.000000000	171.0	87.0	201.0	76.0	133.0	101.0		113.0	119.0	100.0	149.0	TRUE
fimD	1405	4545085	C->G	NCOD				fimD	fimI	V_5	0.000000000	0.004347826	0.000000000	0.000000000	0.000000000	0.000000000	0.000000000	0.035398230	0.589403974	0.671641791	0.758241758	190.0	230.0	135.0	135.0	111.0	137.0	198.0	113.0	151.0	67.0	182.0	TRUE
arcA	1408	4640201	C->T	NSYN	106	36	G->S			E_4	0.000000000	0.000000000	0.008333333	0.000000000	0.100877193	0.636363636	0.012658228	0.000000000	0.000000000	0.000000000	0.000000000	280.0	302.0	120.0	234.0	228.0	176.0	237.0	247.0	164.0	184.0	276.0	TRUE
ybjN	1412	893015	G->A	NSYN	59	20	G->E			E_4	0.000000000	0.000000000	0.000000000	0.000000000	0.000000000	0.000000000	0.000000000	0.007462687	0.087912088	0.150943396	0.222222222	233.0	188.0	90.0	162.0	148.0	117.0	119.0	134.0	91.0	106.0	189.0	FALSE
	1441	4123536	indel;+GCTT							E_4	0.000000000	0.000000000	0.000000000	0.000000000	0.000000000	0.000000000	0.000000000	0.007727975	0.011848341	0.068587106	0.246507806	182.4	152.4	76.0	145.9	129.4	111.0	185.9	129.4	84.4	145.8	243.4	FALSE
yejM	1539	2284995	C->A	NSYN	620	207	P->Q			E_5	0.000000000	0.000000000	0.000000000	0.000000000	0.000000000	0.000000000	0.000000000	0.000000000	0.000000000	0.052910053	0.311111111	320.0	106.0	129.0	130.0	155.0	123.0	132.0	159.0	119.0	189.0	135.0	FALSE
alaA	1556	2407045	T->C	NCOD				alaA		S_1	0.003968254	0.000000000	0.136363636	0.400000000	0.635593220	0.735294118	0.005780347	0.000000000	0.000000000	0.000000000	0.000000000	252.0	119.0	132.0	120.0	118.0	68.0	173.0	151.0	178.0	221.0	203.0	TRUE
alaA	1556	2407045	T->C	NCOD				alaA		S_2	0.003968254	0.000000000	0.052287582	0.285714286	0.264900662	0.411214953	0.000000000	0.000000000	0.000000000	0.000000000	0.000000000	252.0	162.0	153.0	77.0	151.0	107.0	250.0	198.0	159.0	223.0	153.0	TRUE
alaA	1556	2407045	T->C	NCOD				alaA		S_3	0.003968254	0.000000000	0.000000000	0.049295775	0.138297872	0.427184466	0.038674033	0.000000000	0.000000000	0.000000000	0.000000000	252.0	165.0	118.0	142.0	94.0	103.0	181.0	206.0	165.0	246.0	114.0	TRUE
trkH	1639	4033614	G->C	NSYN	470	157	G->A			E_5	0.000000000	0.207317073	0.854545455	0.901234568	0.725000000	0.788135593	1.000000000	0.989130435	0.980392157	0.993421053	0.976190476	155.0	82.0	55.0	81.0	120.0	118.0	76.0	92.0	102.0	152.0	84.0	TRUE
fimE	1685	4542191	A->C	NSYN	155	52	D->A			E_5	0.002865330	0.000000000	0.703030303	0.631901840	0.766233766	0.660000000	0.993975904	0.989898990	1.000000000	0.981900452	0.994594595	349.0	151.0	165.0	163.0	231.0	150.0	166.0	198.0	151.0	221.0	185.0	FALSE
fimA	1686	4542681	indel;A-1	NCOD				fimA	fimE	V_3	0.000000000	0.009523810	0.000000000	0.000000000	0.013333333	0.000000000	0.231343284	0.000000000	0.000000000	0.006756757	0.090909091	141.0	105.0	133.0	50.0	75.0	41.0	134.0	132.0	74.0	148.0	88.0	TRUE
fimD	1687	4545071	C->T	NCOD				fimD	fimI	E_5	0.000000000	0.000000000	0.000000000	0.000000000	0.776397516	0.563909774	0.345794393	0.828767123	0.921875000	0.966101695	1.000000000	245.0	112.0	79.0	108.0	161.0	133.0	107.0	146.0	128.0	177.0	133.0	TRUE
fimD	1687	4545071	C->T	NCOD				fimD	fimI	E_6	0.000000000	0.000000000	0.000000000	0.000000000	0.560344828	0.561497326	0.661417323	0.683673469	0.794701987	0.892857143	0.975000000	245.0	154.0	112.0	141.0	116.0	187.0	127.0	98.0	151.0	28.0	120.0	TRUE
fimD	1687	4545071	C->T	NCOD				fimD	fimI	S_6	0.000000000	0.000000000	0.000000000	0.268041237	0.464516129	0.448529412	0.141975309	0.558620690	0.645390071	0.621052632	0.723756906	200.0	143.0	153.0	97.0	155.0	136.0	162.0	145.0	141.0	190.0	181.0	TRUE
fimD	1687	4545071	C->T	NCOD				fimD	fimI	Y_6	0.000000000	0.000000000	0.458015267	0.814569536	0.564516129	0.402439024	0.503184713	0.818652850	0.879432624	0.946428571	0.984251969	180.0	150.0	131.0	151.0	124.0	164.0	157.0	193.0	141.0	168.0	127.0	TRUE
fimD	1687	4545071	C->T	NCOD				fimD	fimI	A_4	0.000000000	0.000000000	0.000000000	0.000000000	0.000000000	0.000000000	0.000000000	0.137681159	0.269938650	0.361445783	0.117283951	156.0	78.0	167.0	110.0	127.0	150.0	137.0	138.0	163.0	166.0	162.0	TRUE
eco	1803	2304649	C->T	NCOD					eco	S_5	0.000000000	0.062500000	0.054054054	0.000000000	0.178571429	0.057142857	0.000000000	0.066666667	0.115384615	0.142857143	0.269230769	37.0	32.0	37.0	17.0	28.0	35.0	24.0	15.0	26.0	21.0	26.0	TRUE
eco	1803	2304649	C->T	NCOD					eco	V_5	0.000000000	0.095238095	0.034482759	0.263157895	0.000000000	0.041666667	0.045454545	0.055555556	0.071428571	0.000000000	0.047619048	40.0	21.0	29.0	19.0	18.0	24.0	22.0	18.0	28.0	13.0	21.0	TRUE
eco	1803	2304649	C->T	NCOD					eco	V_6	0.000000000	0.200000000	0.192307692	0.166666667	0.074074074	0.066666667	0.250000000	0.071428571	0.166666667	0.038461538	0.333333333	40.0	20.0	26.0	6.0	27.0	15.0	4.0	14.0	6.0	26.0	12.0	TRUE
npr	1834	3348018	G->T	NSYN	53	18	R->L			E_6	0.000000000	0.000000000	0.012195122	0.013605442	0.011764706	0.061728395	0.087912088	0.257425743	0.133858268	0.100000000	0.023076923	207.0	106.0	82.0	147.0	85.0	162.0	91.0	101.0	127.0	30.0	130.0	FALSE
ftsI	1936	92257	A->C	NSYN	845	282	N->T			S_1	0.000000000	0.000000000	0.000000000	0.169491525	0.305970149	0.066666667	0.839285714	0.807692308	0.951923077	0.968992248	0.950704225	183.0	74.0	136.0	118.0	134.0	60.0	112.0	130.0	104.0	129.0	142.0	TRUE
prpB	1945	348476	G->A	NCOD				prpB		S_1	0.000000000	0.000000000	0.000000000	0.000000000	0.028037383	0.042553191	0.459677419	0.143835616	0.057692308	0.158273381	0.166666667	198.0	90.0	129.0	110.0	107.0	47.0	124.0	146.0	104.0	139.0	150.0	FALSE
ydhT	1976	1749011	G->C	NSYN	549	183	D->E			S_1	0.000000000	0.000000000	0.000000000	0.000000000	0.000000000	0.000000000	0.030769231	0.359154930	0.576923077	0.577922078	0.637037037	224.0	97.0	149.0	111.0	113.0	67.0	130.0	142.0	104.0	154.0	135.0	FALSE
trkH	2072	4033607	G->A	NSYN	463	155	V->M			S_1	0.007092199	0.244897959	0.528455285	0.561797753	0.297297297	0.369565217	1.000000000	1.000000000	1.000000000	0.976377953	0.967479675	141.0	49.0	123.0	89.0	74.0	46.0	87.0	137.0	81.0	127.0	123.0	TRUE
trkH	2072	4033607	G->A	NSYN	463	155	V->M			S_2	0.007092199	0.239583333	0.600000000	0.466666667	0.396039604	0.304347826	0.992307692	1.000000000	0.972727273	1.000000000	0.977272727	141.0	96.0	80.0	60.0	101.0	69.0	130.0	115.0	110.0	122.0	132.0	TRUE
trkH	2072	4033607	G->A	NSYN	463	155	V->M			S_5	0.007092199	0.305343511	0.787610619	0.780821918	0.713043478	0.646017699	0.983739837	0.990654206	0.985815603	0.990000000	0.993006993	141.0	131.0	113.0	73.0	115.0	113.0	123.0	107.0	141.0	100.0	143.0	TRUE
cytR	2076	4124080	C->T	NSYN	377	126	G->D			S_1	0.000000000	0.000000000	0.000000000	0.000000000	0.000000000	0.017241379	0.041666667	0.560000000	0.539215686	0.664062500	0.635714286	146.0	56.0	135.0	107.0	83.0	58.0	96.0	100.0	102.0	128.0	140.0	TRUE
fimD	2102	4545070	C->T	NCOD				fimD	fimI	S_2	0.000000000	0.000000000	0.015384615	0.089552239	0.297029703	0.346666667	0.994047619	0.979865772	1.000000000	0.993827160	0.988700565	202.0	83.0	130.0	67.0	101.0	75.0	168.0	149.0	120.0	162.0	177.0	TRUE
fimD	2102	4545070	C->T	NCOD				fimD	fimI	S_3	0.000000000	0.000000000	0.021978022	0.000000000	0.000000000	0.300000000	0.187919463	0.296703297	0.064102564	0.093750000	0.218045113	202.0	100.0	91.0	138.0	69.0	90.0	149.0	182.0	156.0	192.0	133.0	TRUE
fimD	2102	4545070	C->T	NCOD				fimD	fimI	Y_1	0.000000000	0.000000000	0.008771930	0.195121951	0.653061224	0.807692308	0.780000000	0.899441341	0.956834532	0.971631206	0.823529412	185.0	72.0	114.0	82.0	98.0	52.0	200.0	179.0	139.0	141.0	136.0	TRUE
fimD	2102	4545070	C->T	NCOD				fimD	fimI	Y_4	0.000000000	0.000000000	0.000000000	0.007092199	0.829629630	0.933962264	0.828571429	0.949494949	0.897637795	0.983870968	0.972477064	185.0	101.0	130.0	141.0	135.0	106.0	105.0	99.0	127.0	124.0	109.0	TRUE
fimD	2102	4545070	C->T	NCOD				fimD	fimI	A_2	0.000000000	0.000000000	0.000000000	0.000000000	0.000000000	0.000000000	0.000000000	0.076023392	0.085937500	0.293333333	0.218309859	154.0	141.0	160.0	83.0	107.0	54.0	178.0	171.0	128.0	150.0	142.0	TRUE
arcA	2107	4640260	C->T	NSYN	47	16	R->H			S_1	0.000000000	0.000000000	0.120481928	0.366666667	0.117117117	0.000000000	0.000000000	0.000000000	0.000000000	0.000000000	0.000000000	228.0	88.0	166.0	120.0	111.0	70.0	146.0	160.0	125.0	192.0	190.0	TRUE
arcA	2107	4640260	C->T	NSYN	47	16	R->H			V_5	0.000000000	0.000000000	0.000000000	0.000000000	0.025974026	0.595505618	0.014851485	0.000000000	0.009389671	0.000000000	0.000000000	233.0	269.0	186.0	125.0	154.0	178.0	202.0	154.0	213.0	77.0	197.0	TRUE
ftsW	2150	98599	C->T	NSYN	197	66	A->V			S_2	0.000000000	0.000000000	0.000000000	0.000000000	0.000000000	0.010752688	0.000000000	0.040000000	0.622950820	0.942857143	0.915662651	264.0	194.0	147.0	102.0	160.0	93.0	204.0	150.0	122.0	175.0	166.0	TRUE
ftsW	2150	98599	C->T	NSYN	197	66	A->V			Y_6	0.000000000	0.000000000	0.000000000	0.000000000	0.000000000	0.000000000	0.005747126	0.000000000	0.011173184	0.843434343	0.977777778	215.0	168.0	187.0	165.0	164.0	155.0	174.0	220.0	179.0	198.0	180.0	TRUE
pdxB	2189	2437680	G->T	NSYN	172	58	P->T			S_2	0.000000000	0.000000000	0.000000000	0.081632653	0.272727273	0.250000000	0.913043478	0.961538462	1.000000000	0.972602740	0.968421053	114.0	71.0	88.0	49.0	88.0	40.0	92.0	78.0	72.0	73.0	95.0	FALSE
arcB	2211	3351677	A->G	NSYN	1349	450	I->T			S_2	0.000000000	0.000000000	0.265060241	0.224137931	0.137614679	0.000000000	0.000000000	0.000000000	0.000000000	0.000000000	0.000000000	174.0	102.0	83.0	58.0	109.0	75.0	129.0	87.0	131.0	139.0	135.0	FALSE
cytR	2237	4123956	G->T	NSYN	501	167	D->E			S_2	0.000000000	0.000000000	0.000000000	0.000000000	0.000000000	0.027027027	0.735714286	0.638655462	0.775510204	1.000000000	0.984615385	177.0	83.0	107.0	76.0	108.0	74.0	140.0	119.0	98.0	129.0	130.0	TRUE
idnD	2256	4494288	C->A	NSYN	119	40	C->F			S_2	0.000000000	0.000000000	0.000000000	0.000000000	0.000000000	0.051948052	0.264367816	0.190789474	0.579831933	0.936305732	0.876811594	239.0	112.0	123.0	69.0	116.0	77.0	174.0	152.0	119.0	157.0	138.0	FALSE
ftsW	2295	99426	G->C	NSYN	1024	342	G->R			S_3	0.000000000	0.000000000	0.000000000	0.000000000	0.000000000	0.000000000	0.355555556	0.529411765	0.827586207	0.767123288	0.686274510	171.0	87.0	68.0	119.0	51.0	55.0	90.0	119.0	116.0	146.0	102.0	TRUE
cmtA	2396	3078837	G->T	NSYN	23	8	A->E			S_3	0.000000000	0.028735632	0.127516779	0.054216867	0.010204082	0.000000000	0.358823529	0.614754098	0.819587629	0.825783972	0.717791411	366.0	174.0	149.0	166.0	98.0	124.0	170.0	244.0	194.0	287.0	163.0	FALSE
trkH	2439	4033698	T->A	NSYN	554	185	L->Q			S_3	0.000000000	0.141509434	0.142857143	0.040322581	0.000000000	0.000000000	0.475000000	0.453608247	0.902777778	0.811965812	0.575757576	101.0	106.0	63.0	124.0	48.0	40.0	80.0	97.0	72.0	117.0	99.0	TRUE
trkH	2439	4033698	T->A	NSYN	554	185	L->Q			Y_1	0.000000000	0.666666667	0.802469136	0.957746479	0.901098901	0.891891892	0.884615385	0.953271028	0.990566038	1.000000000	0.974025974	116.0	60.0	81.0	71.0	91.0	37.0	104.0	107.0	106.0	83.0	77.0	TRUE
hcp	2485	913849	G->A	NCOD				hcp	ybjE	S_3	0.000000000	0.128787879	0.079646018	0.056910569	0.000000000	0.000000000	0.365079365	0.387500000	0.814432990	0.781818182	0.533333333	186.0	132.0	113.0	123.0	91.0	82.0	126.0	160.0	97.0	165.0	105.0	TRUE
flgD	2495	1132507	T->C	SYN	654	218	T->T			S_3	0.000000000	0.000000000	0.000000000	0.358208955	0.680555556	0.370786517	0.218978102	0.333333333	0.016393443	0.088607595	0.198113208	203.0	129.0	76.0	134.0	72.0	89.0	137.0	153.0	122.0	158.0	106.0	FALSE
	2505	3352949	indel;-60							S_3	0.000000000	0.000000000	0.000000000	0.480439259	0.560224090	0.485678705	0.309139785	0.299366724	0.052199851	0.104281010	0.296846011	217.6	131.8	100.9	145.7	71.4	80.3	148.8	173.7	134.1	182.2	107.8	FALSE
kgtP	2575	2726010	indel;A-1	NCOD				kgtP	rrfG	S_4	0.000000000	0.000000000	0.000000000	0.000000000	0.000000000	0.000000000	0.000000000	0.000000000	0.015625000	0.133333333	0.364406780	173.0	116.0	115.0	124.0	102.0	129.0	163.0	122.0	128.0	120.0	118.0	FALSE
cytR	2601	4123456	C->A	NSYN	1001	334	R->L			S_4	0.000000000	0.009708738	0.000000000	0.000000000	0.000000000	0.000000000	0.000000000	0.000000000	0.007812500	0.120567376	0.481481481	194.0	103.0	115.0	86.0	152.0	137.0	234.0	135.0	128.0	141.0	162.0	TRUE
cytR	2603	4123822	C->T	NSYN	635	212	R->H			S_4	0.000000000	0.000000000	0.000000000	0.000000000	0.000000000	0.000000000	0.000000000	0.000000000	0.220689655	0.544303797	0.127388535	220.0	128.0	108.0	126.0	122.0	106.0	215.0	144.0	145.0	158.0	157.0	TRUE
kdpD	2616	722998	A->G	NSYN	1417	473	S->P			S_4	0.000000000	0.122448980	0.441666667	0.480314961	0.564356436	0.650684932	0.960893855	0.955357143	0.982456140	0.974358974	0.983870968	256.0	147.0	120.0	127.0	101.0	146.0	179.0	112.0	114.0	117.0	124.0	FALSE
fimD	2623	4545100	C->T	NSYN	5	2	S->L			S_4	0.000000000	0.000000000	0.000000000	0.000000000	0.000000000	0.008695652	0.702857143	0.839694656	0.899224806	0.939393939	0.974576271	171.0	146.0	88.0	95.0	104.0	115.0	175.0	131.0	129.0	132.0	118.0	TRUE
fimD	2623	4545100	C->T	NSYN	5	2	S->L			V_5	0.000000000	0.004310345	0.000000000	0.000000000	0.000000000	0.053846154	0.458563536	0.140186916	0.069444444	0.116883117	0.000000000	189.0	232.0	139.0	120.0	116.0	130.0	181.0	107.0	144.0	77.0	179.0	TRUE
arcA	2632	4640071	A->T	NSYN	236	79	F->Y			S_4	0.000000000	0.000000000	0.000000000	0.045871560	0.328125000	0.360655738	0.014778325	0.000000000	0.007142857	0.000000000	0.000000000	240.0	150.0	99.0	109.0	128.0	122.0	203.0	131.0	140.0	123.0	121.0	TRUE
	2650	2948979	indel;-78							S_4	0.000000000	0.000000000	0.000000000	0.000000000	0.000000000	0.000000000	0.000000000	0.000000000	0.184108527	0.493119266	0.083125520	177.0	105.8	89.1	91.3	103.2	126.4	149.0	100.3	103.2	87.2	120.3	FALSE
insE1	2662	314350	T->G	NCOD				insE1		S_5	0.000000000	0.000000000	0.000000000	0.000000000	0.000000000	0.000000000	0.000000000	0.006944444	0.019354839	0.206106870	0.231707317	197.0	199.0	172.0	120.0	195.0	172.0	183.0	144.0	155.0	131.0	164.0	FALSE
ftsE	2712	3602333	A->G	NSYN	415	139	S->P			S_5	0.000000000	0.000000000	0.000000000	0.000000000	0.000000000	0.000000000	0.000000000	0.000000000	0.056910569	0.557894737	0.853846154	135.0	102.0	100.0	65.0	101.0	97.0	145.0	99.0	123.0	95.0	130.0	FALSE
dnaX	2729	493136	G->A	NSYN	1045	349	V->I			S_5	0.000000000	0.000000000	0.000000000	0.000000000	0.000000000	0.000000000	0.000000000	0.000000000	0.051282051	0.524390244	0.860759494	156.0	98.0	77.0	69.0	81.0	90.0	87.0	80.0	117.0	82.0	79.0	FALSE
ftsA	2761	104952	T->G	NSYN	971	324	V->G			S_6	0.000000000	0.000000000	0.000000000	0.000000000	0.008403361	0.000000000	0.000000000	0.000000000	0.035087719	0.403973510	0.535483871	198.0	111.0	161.0	103.0	119.0	120.0	121.0	130.0	114.0	151.0	155.0	FALSE
trkH	2828	4033602	T->G	NSYN	458	153	L->R			S_6	0.000000000	0.321428571	0.756097561	0.861111111	0.732558140	0.675000000	0.956140351	0.972477064	0.990990991	1.000000000	0.970370370	150.0	84.0	123.0	72.0	86.0	120.0	114.0	109.0	111.0	162.0	135.0	TRUE
bglJ	2855	4604322	T->G	NSYN	163	55	S->A			S_6	0.000000000	0.000000000	0.000000000	0.000000000	0.000000000	0.034285714	0.222222222	0.219653179	0.160220994	0.079812207	0.047619048	267.0	193.0	222.0	142.0	184.0	175.0	216.0	173.0	181.0	213.0	252.0	FALSE
	2874	2890921	indel;-9							S_6	0.000000000	0.000000000	0.000000000	0.302593660	0.330882353	0.374100719	0.255033557	0.440476190	0.590000000	0.593548387	0.773333333	147.5	62.4	89.5	69.4	54.4	69.5	74.5	84.0	100.0	77.5	75.0	FALSE
ftsW	2891	99475	T->C	NSYN	1073	358	V->A			Y_1	0.000000000	0.000000000	0.000000000	0.000000000	0.000000000	0.000000000	0.000000000	0.006622517	0.007633588	0.528301887	0.190000000	191.0	74.0	107.0	87.0	97.0	68.0	166.0	151.0	131.0	106.0	100.0	TRUE
topB	2919	1845729	A->C	NSYN	1232	411	L->R			Y_1	0.000000000	0.000000000	0.000000000	0.000000000	0.000000000	0.000000000	0.000000000	0.020979021	0.024000000	0.037037037	0.217391304	191.0	93.0	120.0	78.0	88.0	58.0	139.0	143.0	125.0	108.0	92.0	FALSE
ftsP	2954	3162341	C->T	NSYN	329	110	G->D			Y_1	0.000000000	0.000000000	0.009259259	0.000000000	0.000000000	0.013513514	0.000000000	0.014285714	0.024793388	0.187500000	0.412371134	141.0	77.0	108.0	115.0	103.0	74.0	115.0	140.0	121.0	112.0	97.0	TRUE
cytR	2984	4123705	indel;C-1	FRAMESHIFT	752					Y_1	0.000000000	0.000000000	0.000000000	0.000000000	0.000000000	0.000000000	0.019736842	0.152439024	0.324324324	0.049586777	0.021276596	158.0	77.0	134.0	85.0	116.0	76.0	152.0	164.0	148.0	121.0	94.0	TRUE
cytR	2985	4124413	A->G	NSYN	44	15	V->A			Y_1	0.000000000	0.024691358	0.000000000	0.000000000	0.000000000	0.000000000	0.022988506	0.243421053	0.223140496	0.228346457	0.568965517	184.0	81.0	113.0	84.0	86.0	72.0	174.0	152.0	121.0	127.0	116.0	TRUE
rnb	3067	1348534	A->T	NSYN	379	127	W->R			Y_2	0.000000000	0.000000000	0.000000000	0.000000000	0.000000000	0.069767442	0.101351351	0.303370787	0.500000000	0.596774194	0.588709677	164.0	118.0	196.0	101.0	128.0	86.0	148.0	178.0	128.0	124.0	124.0	TRUE
rnb	3068	1348839	A->C	NSYN	74	25	V->G			Y_2	0.000000000	0.000000000	0.000000000	0.000000000	0.013513514	0.032258065	0.229729730	0.153153153	0.116279070	0.173913043	0.138888889	97.0	52.0	129.0	61.0	74.0	31.0	74.0	111.0	86.0	69.0	72.0	TRUE
	3073	1647872	T->C							Y_2	0.000000000	0.000000000	0.000000000	0.000000000	0.000000000	0.000000000	0.168918919	0.368055556	0.189655172	0.355072464	0.128378378	199.0	112.0	124.0	68.0	112.0	72.0	148.0	144.0	116.0	138.0	148.0	FALSE
trkH	3125	4033608	T->A	NSYN	464	155	V->E			Y_2	0.000000000	0.185714286	0.212121212	0.055555556	0.613636364	0.490909091	0.134020619	0.019108280	0.000000000	0.000000000	0.000000000	133.0	70.0	132.0	72.0	88.0	55.0	97.0	157.0	98.0	116.0	96.0	TRUE
cytR	3131	4123852	C->T	NSYN	605	202	R->H			Y_2	0.000000000	0.000000000	0.000000000	0.000000000	0.000000000	0.000000000	0.000000000	0.006134969	0.319727891	0.403846154	0.490066225	221.0	124.0	175.0	117.0	108.0	66.0	189.0	163.0	147.0	156.0	151.0	TRUE
ybeM	3148	657524	A->G	NCOD				ybeM	pagP	Y_2	0.000000000	0.000000000	0.000000000	0.000000000	0.000000000	0.000000000	0.000000000	0.034188034	0.192660550	0.185185185	0.293333333	126.0	98.0	167.0	65.0	81.0	49.0	106.0	117.0	109.0	108.0	75.0	FALSE
icd	3164	1196220	C->T	SYN	1098	366	H->H			Y_2	0.000000000	0.000000000	0.016483516	0.030000000	0.000000000	0.000000000	0.145833333	0.272108844	0.193333333	0.358974359	0.164772727	190.0	150.0	182.0	100.0	131.0	75.0	144.0	147.0	150.0	156.0	176.0	TRUE
icd	3164	1196220	C->T	SYN	1098	366	H->H			P_5	0.000000000	0.009523810	0.005405405	0.024390244	0.031250000	0.023529412	0.000000000	0.116504854	0.204301075	0.183908046	0.042105263	167.0	105.0	185.0	123.0	128.0	85.0	58.0	103.0	93.0	174.0	95.0	TRUE
icd	3165	1196232	C->T	SYN	1110	370	T->T			Y_2	0.000000000	0.000000000	0.010928962	0.028846154	0.000000000	0.000000000	0.088235294	0.211267606	0.144827586	0.274074074	0.157575758	180.0	137.0	183.0	104.0	135.0	76.0	136.0	142.0	145.0	135.0	165.0	TRUE
icd	3166	1196245	T->C	SYN	1123	375	L->L			Y_2	0.000000000	0.000000000	0.005747126	0.031250000	0.000000000	0.000000000	0.074626866	0.169230769	0.138888889	0.238461538	0.114649682	186.0	109.0	174.0	96.0	121.0	79.0	134.0	130.0	144.0	130.0	157.0	TRUE
	3183	4021934	indel;-17							Y_2	0.000000000	0.000000000	0.000000000	0.000000000	0.000000000	0.000000000	0.000000000	0.000000000	0.081300813	0.219512195	0.139194139	176.0	121.5	112.1	90.6	145.5	70.0	140.0	145.5	123.0	123.0	136.5	FALSE
	3184	4123823	indel;-8							Y_2	0.000000000	0.000000000	0.000000000	0.000000000	0.000000000	0.000000000	0.156695157	0.420988408	0.262751159	0.301568154	0.152394775	192.8	117.4	178.3	112.7	114.9	76.4	140.4	163.9	129.4	165.8	137.8	FALSE
	3184	4123823	indel;-8							Y_4	0.000000000	0.000000000	0.000000000	0.000000000	0.000000000	0.000000000	0.010010010	0.265306122	0.218531469	0.246343341	0.111199365	192.8	115.9	114.3	106.3	134.4	84.4	99.9	98.0	114.4	129.9	125.9	FALSE
ftsW	3189	98943	C->A	NSYN	541	181	P->T			Y_3	0.000000000	0.000000000	0.000000000	0.000000000	0.000000000	0.245901639		0.787610619	0.920863309	0.881118881	1.000000000	203.0	106.0	171.0	131.0	180.0	122.0		113.0	139.0	143.0	206.0	TRUE
cytR	3240	4124401	G->T	NSYN	56	19	A->E			Y_3	0.000000000	0.000000000	0.000000000	0.000000000	0.000000000	0.000000000		0.075000000	0.663793103	0.660550459	0.875000000	174.0	82.0	195.0	120.0	170.0	113.0		120.0	116.0	109.0	160.0	TRUE
rpoC	3243	4186794	C->A	NSYN	1445	482	A->E			Y_3	0.000000000	0.000000000	0.000000000	0.000000000	0.021276596	0.256578947		0.000000000	0.000000000	0.000000000	0.000000000	183.0	152.0	232.0	149.0	235.0	152.0		163.0	147.0	116.0	163.0	TRUE
ydjI	3315	1857323	G->A	SYN	447	149	G->G			Y_4	0.000000000	0.000000000	0.012578616	0.008695652	0.842767296	0.965909091	0.858695652	0.931506849	0.857142857	0.934065934	0.975000000	193.0	144.0	159.0	115.0	159.0	88.0	92.0	73.0	105.0	91.0	80.0	FALSE
yafL	3419	247214	A->G	NSYN	503	168	N->S			Y_5	0.000000000	0.000000000	0.014705882	0.294520548	0.518072289	0.369127517	0.146341463	0.253846154	0.142857143	0.014285714	0.116788321	162.0	110.0	136.0	146.0	166.0	149.0	123.0	130.0	175.0	140.0	137.0	FALSE
sapA	3421	1356297	A->T	NSYN	814	272	W->R			Y_5	0.000000000	0.000000000	0.000000000	0.044943820	0.181818182	0.582278481	0.723684211	0.723684211	0.927835052	0.956521739	0.888888889	113.0	77.0	117.0	89.0	99.0	79.0	76.0	76.0	97.0	92.0	81.0	TRUE
trkA	3446	3436947	C->A	NSYN	430	144	Q->K			Y_5	0.000000000	0.000000000	0.000000000	0.218934911	0.162280702	0.111607143	0.033175355	0.000000000	0.000000000	0.000000000	0.004830918	230.0	162.0	189.0	169.0	228.0	224.0	211.0	216.0	212.0	181.0	207.0	FALSE
trkH	3449	4033572	T->C	NSYN	428	143	I->T			Y_5	0.000000000	0.000000000	0.007575758	0.217741935	0.476190476	0.428571429	0.164383562	0.319148936	0.097014925	0.023809524	0.088050314	149.0	90.0	132.0	124.0	189.0	147.0	146.0	141.0	134.0	126.0	159.0	TRUE
	3454	4209685	C->A	NCRNA						Y_5	0.000000000	0.000000000	0.000000000	0.000000000	0.000000000	0.324675325	0.752941176	0.419753086	0.372093023	0.109589041	0.000000000	74.0	65.0	61.0	67.0	81.0	77.0	85.0	81.0	86.0	73.0	69.0	FALSE
glyX	3456	4391527	C->T	NCOD				glyX		Y_5	0.000000000	0.000000000	0.004000000	0.000000000	0.000000000	0.000000000	0.048888889	0.245833333	0.091787440	0.028169014	0.113138686	252.0	209.0	250.0	207.0	285.0	250.0	225.0	240.0	207.0	213.0	274.0	FALSE
clpX	3458	458028	C->G	NSYN	603	201	D->E			Y_5	0.000000000	0.000000000	0.000000000	0.000000000	0.000000000	0.000000000	0.000000000	0.000000000	0.158192090	0.857142857	0.808641975	194.0	149.0	182.0	161.0	190.0	148.0	187.0	157.0	177.0	140.0	162.0	FALSE
fimD	3465	4545086	C->A	NCOD				fimD	fimI	Y_5	0.000000000	0.016000000	0.617647059	0.400000000	0.323170732	0.510489510	0.800000000	0.798742138	0.936170213	0.966942149	0.896296296	166.0	125.0	136.0	120.0	164.0	143.0	155.0	159.0	141.0	121.0	135.0	TRUE
sapA	3487	1356239	A->T	NSYN	872	291	L->Q			Y_6	0.000000000	0.000000000	0.000000000	0.021978022	0.109375000	0.303030303	0.604395604	0.793103448	0.880597015	0.956043956	0.985294118	115.0	74.0	78.0	91.0	64.0	66.0	91.0	87.0	67.0	91.0	68.0	TRUE
yhjA	3529	3667934	C->T	NSYN	1255	419	V->M			Y_6	0.000000000	0.000000000	0.000000000	0.000000000	0.000000000	0.000000000	0.000000000	0.000000000	0.000000000	0.641975309	0.788321168	175.0	128.0	138.0	122.0	100.0	133.0	174.0	218.0	142.0	162.0	137.0	FALSE
spoT	3533	3824444	C->A	NSYN	2045	682	A->E			Y_6	0.000000000	0.000000000	0.000000000	0.000000000	0.000000000	0.089552239	0.543046358	0.818181818	0.869565217	0.977941176	0.990909091	129.0	108.0	75.0	116.0	87.0	134.0	151.0	154.0	92.0	136.0	110.0	FALSE
trkH	3536	4034352	C->A	NSYN	1208	403	A->D			Y_6	0.006211180	0.000000000	0.000000000	0.014084507	0.324561404	0.473684211	0.040697674	0.042553191	0.011627907	0.000000000	0.000000000	161.0	142.0	138.0	142.0	114.0	133.0	172.0	188.0	172.0	187.0	131.0	TRUE
fimI	3550	4542986	indel;A-1	NCOD				fimI	fimE	Y_6	0.000000000	0.000000000	0.000000000	0.000000000	0.000000000	0.000000000	0.350000000	0.105263158	0.214285714	0.000000000	0.133333333	184.0	53.0	27.0	29.0	38.0	28.0	20.0	38.0	14.0	13.0	15.0	FALSE
fimA	3551	4543317	A->C	NSYN	203	68	E->A			Y_6	0.000000000	0.000000000	0.000000000	0.007407407	0.000000000	0.007092199	0.267605634	0.137724551	0.110294118	0.028248588	0.007575758	161.0	164.0	113.0	135.0	107.0	141.0	142.0	167.0	136.0	177.0	132.0	TRUE
hcp	3556	913831	G->A	NCOD				hcp	ybjE	Y_6	0.000000000	0.000000000	0.000000000	0.000000000	0.000000000	0.000000000	0.000000000	0.466292135	0.876811594	0.975409836	0.980769231	154.0	183.0	204.0	215.0	158.0	173.0	186.0	178.0	138.0	122.0	104.0	TRUE
ydcI	3590	1494483	C->T	NSYN	589	197	V->M			V_1	0.000000000	0.000000000	0.000000000	0.000000000	0.000000000	0.000000000	0.196531792	0.283464567	0.062500000	0.008333333	0.000000000	194.0	117.0	123.0	68.0	128.0	77.0	173.0	127.0	112.0	120.0	90.0	TRUE
ydcI	3591	1494618	C->T	NSYN	454	152	D->N			V_1	0.000000000	0.000000000	0.000000000	0.000000000	0.000000000	0.000000000	0.183206107	0.262711864	0.153846154	0.054263566	0.022222222	181.0	78.0	109.0	58.0	151.0	101.0	131.0	118.0	117.0	129.0	90.0	TRUE
flu	3603	2071308	G->T	NCOD				flu	yoeA	V_1	0.000000000	0.000000000	0.000000000	0.000000000	0.000000000	0.000000000	0.000000000	0.005235602	0.312925170	0.402912621	0.550335570	291.0	151.0	89.0	100.0	100.0	163.0	190.0	191.0	147.0	206.0	149.0	FALSE
rcsB	3617	2316706	G->A	NSYN	530	177	R->H			V_1	0.000000000	0.269230769	0.977272727	1.000000000	0.992000000	0.971153846	1.000000000	1.000000000	0.991803279	0.991666667	0.988095238	155.0	78.0	88.0	71.0	125.0	104.0	129.0	98.0	122.0	120.0	84.0	FALSE
hslO	3654	3530306	A->C	NSYN	533	178	Q->P			V_1	0.000000000	0.000000000	0.000000000	0.000000000	0.000000000	0.000000000	0.010638298	0.000000000	0.172839506	0.437500000	0.518518519	116.0	52.0	93.0	35.0	92.0	47.0	94.0	79.0	81.0	64.0	54.0	TRUE
cytR	3673	4123775	T->G	NSYN	682	228	T->P			V_1	0.000000000	0.000000000	0.000000000	0.000000000	0.000000000	0.000000000	0.000000000	0.000000000	0.000000000	0.381355932	0.344444444	192.0	97.0	155.0	64.0	128.0	87.0	123.0	111.0	113.0	118.0	90.0	TRUE
fimA	3696	4543518	C->A	NSYN	404	135	T->K			V_1	0.000000000	0.000000000	0.000000000	0.000000000	0.000000000	0.000000000	0.000000000	0.155172414	0.227941176	0.071428571	0.008196721	200.0	96.0	107.0	82.0	143.0	94.0	130.0	116.0	136.0	140.0	122.0	TRUE
yhdJ	3785	3411620	G->T	NCOD				yhdJ	dusB	V_2	0.000000000	0.000000000	0.389312977	0.189473684	0.567164179	0.900000000	0.663793103	0.134615385	0.020134228	0.000000000	0.005917160	230.0	99.0	131.0	95.0	134.0	90.0	116.0	104.0	149.0	121.0	169.0	TRUE
yhdJ	3785	3411620	G->T	NCOD				yhdJ	dusB	V_3	0.000000000	0.000000000	0.560439560	0.412698413	0.637254902	0.360465116	0.533742331	0.711956522	0.939849624	0.878306878	0.596491228	230.0	115.0	182.0	63.0	102.0	86.0	163.0	184.0	133.0	189.0	114.0	TRUE
rpoA	3786	3440068	C->T	STOPGAIN	962	321	W->X			V_2	0.000000000	0.000000000	0.071895425	0.434343434	0.180124224	0.055045872	0.000000000	0.000000000	0.000000000	0.000000000	0.006896552	238.0	105.0	153.0	99.0	161.0	109.0	115.0	105.0	153.0	104.0	145.0	TRUE
rpoA	3786	3440068	C->T	STOPGAIN	962	321	W->X			V_4	0.000000000	0.286666667	0.979591837	1.000000000	0.995633188	0.981707317	1.000000000	1.000000000	1.000000000	0.994350282	0.981566820	238.0	150.0	147.0	115.0	229.0	164.0	142.0	159.0	181.0	177.0	217.0	TRUE
rpoA	3786	3440068	C->T	STOPGAIN	962	321	W->X			V_5	0.000000000	0.331491713	0.156250000	0.000000000	0.000000000	0.000000000	0.000000000	0.000000000	0.000000000	0.000000000	0.000000000	238.0	181.0	128.0	148.0	147.0	140.0	262.0	162.0	239.0	84.0	173.0	TRUE
tufA	3787	3471374	C->A	NCOD				tufA	fusA	V_2	0.000000000	0.000000000	0.000000000	0.006289308	0.095693780	0.020547945	0.000000000	0.731250000	0.482412060	0.748538012	0.802030457	269.0	108.0	130.0	159.0	209.0	146.0	188.0	160.0	199.0	171.0	197.0	TRUE
tufA	3787	3471374	C->A	NCOD				tufA	fusA	V_3	0.000000000	0.000000000	0.000000000	0.000000000	0.000000000	0.012048193	0.145348837	0.000000000	0.000000000	0.000000000	0.285714286	269.0	233.0	211.0	59.0	140.0	83.0	172.0	190.0	131.0	210.0	217.0	TRUE
hslO	3789	3529864	A->C	NSYN	91	31	I->L			V_2	0.000000000	0.000000000	0.009389671	0.367816092	0.169811321	0.071428571	0.000000000	0.000000000	0.000000000	0.000000000	0.000000000	173.0	57.0	213.0	87.0	106.0	70.0	122.0	103.0	146.0	105.0	163.0	TRUE
rpoC	3804	4189438	C->A	STOPGAIN	4089	1363	Y->X			V_2	0.000000000	0.000000000	0.238095238	0.261261261	0.180000000	0.036585366	0.000000000	0.934782609	0.983333333	0.989473684	0.993103448	166.0	63.0	147.0	111.0	100.0	82.0	91.0	92.0	120.0	95.0	145.0	TRUE
ybeD	3816	662471	C->A	NSYN	172	58	V->L			V_2	0.000000000	0.974137931	0.877192982	0.544000000	0.780104712	0.895104895	0.000000000	0.963190184	0.984210526	0.994117647	0.991596639	288.0	116.0	171.0	125.0	191.0	143.0	162.0	163.0	190.0	170.0	238.0	TRUE
lptE	3817	671886	T->A	NSYN	301	101	I->F			V_2	0.000000000	0.971428571	0.885542169	0.475247525	0.731707317	0.904255319	0.000000000	1.000000000	0.984251969	1.000000000	0.993506494	222.0	70.0	166.0	101.0	123.0	94.0	140.0	119.0	127.0	113.0	154.0	FALSE
fimD	3828	4545086	C->T	NCOD				fimD	fimI	V_2	0.000000000	0.000000000	0.000000000	0.000000000	0.000000000	0.047619048	0.000000000	0.150000000	0.495934959	0.186440678	0.239263804	188.0	42.0	165.0	84.0	103.0	63.0	116.0	100.0	123.0	118.0	163.0	TRUE
yjtD	3832	4640346	T->A	NCOD				yjtD	creD	V_2	0.000000000	0.000000000	0.000000000	0.000000000	0.000000000	0.848101266	0.000000000	0.078740157	0.000000000	0.028368794	0.009049774	247.0	72.0	187.0	124.0	156.0	79.0	151.0	127.0	155.0	141.0	221.0	FALSE
aroH	3896	1789035	G->A	NSYN	601	201	A->T			V_3	0.000000000	0.000000000	0.000000000	0.000000000	0.000000000	0.000000000	0.000000000	0.410596026	0.370370370	0.412790698	0.238805970	209.0	115.0	167.0	72.0	71.0	90.0	165.0	151.0	135.0	172.0	67.0	FALSE
guaD	3936	3026919	A->C	NSYN	1154	385	E->A			V_3	0.000000000	0.000000000	0.000000000	0.137254902	0.084745763	0.372093023	0.008333333	0.266129032	0.009090909	0.105263158	0.111111111	111.0	70.0	152.0	51.0	59.0	43.0	120.0	124.0	110.0	114.0	54.0	FALSE
yhdJ	3959	3411599	C->A	NCOD				yhdJ	dusB	V_3	0.000000000	0.000000000	0.005376344	0.000000000	0.000000000	0.632183908	0.000000000	0.205263158	0.014492754	0.099502488	0.028846154	233.0	123.0	186.0	57.0	110.0	87.0	155.0	190.0	138.0	201.0	104.0	TRUE
yhdJ	3959	3411599	C->A	NCOD				yhdJ	dusB	V_6	0.000000000	0.000000000	0.000000000	0.033333333	0.585937500	0.204819277	0.010638298	0.000000000	0.000000000	0.000000000	0.000000000	233.0	103.0	172.0	60.0	128.0	83.0	94.0	137.0	46.0	210.0	88.0	TRUE
	3960	3419873	T->A							V_3	0.000000000	0.000000000	0.000000000	0.000000000	0.009523810	0.049382716	0.000000000	0.728643216	0.844594595	0.899122807	0.318181818	237.0	148.0	210.0	87.0	105.0	81.0	191.0	199.0	148.0	228.0	154.0	FALSE
cytR	3984	4124465	C->A	NCOD				cytR	priA	V_3	0.000000000	0.000000000	0.000000000	0.000000000	0.000000000	0.000000000	0.000000000	0.438356164	0.404958678	0.492537313	0.318681319	161.0	88.0	164.0	57.0	73.0	64.0	157.0	146.0	121.0	134.0	91.0	TRUE
ybeD	4004	662513	T->G	NSYN	130	44	T->P			V_3	0.000000000	0.021621622	0.501976285	0.520547945	0.529411765	0.230769231	0.003861004	0.598039216	0.910569106	0.861445783	0.368421053	325.0	185.0	253.0	73.0	153.0	91.0	259.0	204.0	123.0	166.0	133.0	TRUE
ybeD	4005	662552	C->T	NSYN	91	31	V->M			V_3	0.000000000	0.093525180	0.197309417	0.393939394	0.469026549	0.800000000	0.000000000	0.285714286	0.093220339	0.085526316	0.010309278	241.0	139.0	223.0	66.0	113.0	60.0	198.0	189.0	118.0	152.0	97.0	TRUE
rnb	4045	1348722	A->G	NSYN	191	64	I->T			V_4	0.000000000	0.000000000	0.000000000	0.000000000	0.000000000	0.000000000	0.000000000	0.000000000	0.086666667	0.074074074	0.721088435	110.0	83.0	90.0	70.0	133.0	80.0	69.0	93.0	150.0	108.0	147.0	TRUE
mutH	4064	2969167	G->T	NCOD				mutH		V_4	0.000000000	0.003164557	0.000000000	0.000000000	0.000000000	0.000000000	0.000000000	0.000000000	0.152343750	0.276162791	0.753246753	354.0	316.0	353.0	223.0	465.0	308.0	309.0	347.0	256.0	344.0	77.0	FALSE
hslO	4067	3529976	A->T	NSYN	203	68	Q->L			V_4	0.000000000	0.000000000	0.969465649	0.977011494	0.994535519	1.000000000	0.992424242	0.984962406	1.000000000	0.993243243	0.994011976	169.0	132.0	131.0	87.0	183.0	124.0	132.0	133.0	177.0	148.0	167.0	TRUE
sapD	4121	1352926	C->T	NSYN	703	235	G->S			V_5	0.000000000	0.027777778	0.274853801	0.983471074	0.731034483	0.907894737	0.984251969	1.000000000	0.992592593	0.985294118	1.000000000	209.0	180.0	171.0	121.0	145.0	152.0	127.0	103.0	135.0	68.0	165.0	FALSE
ftsP	4142	3162408	T->A	STOPGAIN	262	88	K->X			V_5	0.000000000	0.000000000	0.000000000	0.000000000	0.000000000	0.000000000	0.047244094	0.256410256	0.514492754	0.819672131	0.711111111	120.0	129.0	99.0	110.0	84.0	86.0	127.0	117.0	138.0	61.0	135.0	TRUE
dusB	4143	3411208	T->G	NSYN	929	310	L->R			V_5	0.000000000	0.000000000	0.000000000	0.014705882	0.000000000	0.000000000	0.066147860	0.496503497	0.258620690	0.268292683	0.282051282	209.0	155.0	142.0	136.0	119.0	125.0	257.0	143.0	174.0	82.0	156.0	FALSE
tufA	4144	3470536	A->T	NSYN	794	265	L->Q			V_5	0.000000000	0.000000000	0.255924171	0.982832618	0.754464286	0.917293233	1.000000000	1.000000000	0.996784566	1.000000000	1.000000000	308.0	292.0	211.0	233.0	224.0	266.0	425.0	293.0	311.0	199.0	274.0	TRUE
cytR	4150	4123560	indel;C-1	FRAMESHIFT	897					V_5	0.000000000	0.000000000	0.000000000	0.000000000	0.170000000	0.189473684	0.485436893	0.832214765	0.881443299	0.930555556	0.953020134	196.0	158.0	136.0	122.0	100.0	95.0	206.0	149.0	194.0	72.0	149.0	TRUE
ybcK	4155	569155	G->T	NSYN	254	85	S->I			V_5	0.000000000	0.000000000	0.000000000	0.000000000	0.000000000	0.000000000	0.032258065	0.163522013	0.562264151	0.701863354	0.753926702	397.0	268.0	210.0	263.0	212.0	300.0	279.0	159.0	265.0	161.0	191.0	FALSE
ybeD	4156	662605	G->A	NSYN	38	13	T->I			V_5	0.000000000	0.005714286	0.541353383	0.013793103	0.192307692	0.036764706	0.000000000	0.000000000	0.000000000	0.000000000	0.000000000	201.0	175.0	133.0	145.0	104.0	136.0	170.0	113.0	140.0	83.0	140.0	TRUE
yjhB	4161	4503693	C->T	NCOD				yjhB		V_5	0.000000000	0.000000000	0.000000000	0.000000000	0.000000000	0.048780488	0.475728155	0.136363636	0.056074766	0.020408163	0.003623188	332.0	393.0	236.0	261.0	257.0	287.0	309.0	242.0	321.0	196.0	276.0	FALSE
	4171	2175882	indel;-5							V_5	0.000000000	0.000000000	0.000000000	0.000000000	0.000000000	0.000000000	0.000000000	0.013422819	0.008968610	0.363636364	0.542635659	152.9	128.0	113.0	101.5	104.0	100.0	107.5	74.5	111.5	60.5	129.0	FALSE
rpoD	4283	3213363	G->A	NSYN	317	106	G->D			V_6	0.000000000	0.255102041	0.012500000	0.000000000	0.000000000	0.000000000	0.000000000	0.000000000	0.000000000	0.000000000	0.000000000	159.0	98.0	160.0	71.0	122.0	83.0	79.0	148.0	30.0	153.0	63.0	TRUE
yhdJ	4287	3411621	C->A	NCOD				yhdJ	dusB	V_6	0.000000000	0.000000000	0.000000000	0.000000000	0.014084507	0.047619048	0.275510204	0.204225352	0.000000000	0.043269231	0.026666667	229.0	111.0	171.0	72.0	142.0	84.0	98.0	142.0	44.0	208.0	75.0	TRUE
tufA	4289	3471374	C->T	NCOD				tufA	fusA	V_6	0.000000000	0.000000000	0.000000000	0.000000000	0.000000000	0.000000000	0.000000000	0.244565217	0.135135135	0.147368421	0.165289256	269.0	175.0	255.0	125.0	231.0	153.0	130.0	184.0	74.0	285.0	121.0	TRUE
fusA	4290	3471617	C->A	NSYN	1898	633	G->V			V_6	0.000000000	0.000000000	0.000000000	0.000000000	0.053333333	0.421052632	0.012195122	0.029629630	0.000000000	0.000000000	0.000000000	208.0	108.0	178.0	86.0	150.0	95.0	82.0	135.0	44.0	212.0	69.0	TRUE
hslO	4294	3529960	G->A	NSYN	187	63	G->S			V_6	0.000000000	0.011494253	0.315789474	0.807017544	0.292929293	0.533333333	0.984375000	0.930000000	1.000000000	0.987804878	1.000000000	183.0	87.0	152.0	57.0	99.0	75.0	64.0	100.0	29.0	164.0	55.0	TRUE
ybeD	4360	662450	T->G	NSYN	193	65	T->P			V_6	0.000000000	0.006756757	0.508620690	0.024096386	0.635416667	0.500000000	0.058823529	0.018750000	0.000000000	0.000000000	0.000000000	267.0	148.0	232.0	83.0	192.0	156.0	102.0	160.0	74.0	191.0	90.0	TRUE
gyrA	4470	2339291	C->T	NSYN	130	44	V->I			A_1	0.000000000	0.000000000	0.000000000	0.007751938	0.010869565	0.597938144	0.923076923		0.982142857	0.988023952	0.992307692	205.0	136.0	71.0	129.0	92.0	97.0	117.0		112.0	167.0	130.0	FALSE
argK	4487	3063510	A->C	NSYN	524	175	Q->P			A_1	0.000000000	0.000000000	0.000000000	0.000000000	0.000000000	0.000000000	0.858585859		1.000000000	0.991304348	1.000000000	145.0	142.0	48.0	102.0	88.0	81.0	99.0		103.0	115.0	106.0	FALSE
tufA	4548	3471330	G->T	NCOD				tufA	fusA	A_1	0.000000000	0.000000000	0.006172840	0.000000000	0.000000000	0.000000000	0.000000000		0.294460641	0.470394737	0.456375839	243.0	300.0	162.0	296.0	220.0	304.0	306.0		343.0	304.0	298.0	TRUE
tufA	4548	3471330	G->T	NCOD				tufA	fusA	A_4	0.000000000	0.401015228	0.995833333	0.990990991	0.977375566	1.000000000	0.987704918	0.993846154	1.000000000	1.000000000	0.993617021	243.0	197.0	240.0	222.0	221.0	236.0	244.0	325.0	304.0	334.0	470.0	TRUE
rpoB	4569	4180962	G->T	NCOD				rpoB	rplJ	A_1	0.000000000	0.000000000	0.000000000	0.000000000	0.000000000	0.000000000	0.907692308		0.990000000	0.983333333	0.984848485	127.0	144.0	45.0	84.0	46.0	72.0	65.0		100.0	120.0	66.0	FALSE
rpsA	4607	962939	C->A	NSYN	945	315	N->K			A_1	0.000000000	0.000000000	0.000000000	0.870967742	0.606557377	0.611940299	1.000000000		0.980582524	0.988095238	0.965517241	144.0	132.0	65.0	62.0	61.0	67.0	74.0		103.0	84.0	58.0	TRUE
narQ	4656	2586365	C->A	NSYN	635	212	A->E			A_2	0.000000000	0.000000000	0.007462687	0.000000000	0.000000000	0.000000000	0.006802721	0.008620690	0.009433962	0.252032520	0.153846154	112.0	113.0	134.0	66.0	84.0	38.0	147.0	116.0	106.0	123.0	91.0	FALSE
tufA	4689	3471270	G->A	SYN	60	20	H->H			A_2	0.004081633	0.970238095	0.962365591	0.991735537	0.983606557	1.000000000	0.995555556	0.984984985	0.991071429	0.991150442	0.993421053	245.0	168.0	186.0	121.0	122.0	95.0	225.0	333.0	224.0	226.0	152.0	TRUE
rpmE	4707	4127203	T->C	NSYN	191	64	F->S			A_2	0.000000000	0.000000000	0.000000000	0.596491228	0.816666667	0.676470588	0.000000000	0.000000000	0.000000000	0.000000000	0.000000000	85.0	93.0	137.0	57.0	60.0	34.0	151.0	105.0	95.0	72.0	95.0	FALSE
nrdR	4717	433256	A->T	NSYN	255	85	E->D			A_2	0.000000000	0.000000000	0.000000000	0.000000000	0.000000000	0.000000000	0.030769231	0.069767442	0.112359551	0.211111111	0.767676768	97.0	91.0	98.0	59.0	57.0	20.0	130.0	86.0	89.0	90.0	99.0	FALSE
rpsF	4722	4425358	A->G	NSYN	241	81	N->D			A_2	0.000000000	0.000000000	0.000000000	0.007812500	0.061403509	0.192307692	0.918918919	0.863013699	0.939130435	0.751724138	0.896000000	181.0	147.0	183.0	128.0	114.0	78.0	185.0	146.0	115.0	145.0	125.0	TRUE
rpsA	4729	963530	C->A	NSYN	1536	512	N->K			A_2	0.000000000	0.000000000	0.000000000	0.000000000	0.000000000	0.000000000	0.000000000	0.000000000	0.013513514	0.215686275	0.156626506	118.0	108.0	109.0	91.0	84.0	39.0	147.0	108.0	74.0	51.0	83.0	TRUE
	4739	3315405	indel;-21							A_2	0.000000000	0.000000000	0.000000000	0.000000000	0.000000000	0.000000000	0.000000000	0.000000000	0.000000000	0.269360269	0.141206675	78.4	93.8	100.7	61.5	52.9	21.6	131.0	70.4	77.5	59.4	77.9	FALSE
	4740	3411206	indel;-9							A_2	0.000000000	0.000000000	0.000000000	0.000000000	0.000000000	0.000000000	0.000000000	0.000000000	0.000000000	0.080495356	0.713692946	133.5	147.5	166.5	112.0	87.0	58.5	177.5	212.0	162.5	161.5	120.5	FALSE
	4743	3960893	indel;-48							A_2	0.000000000	0.000000000	0.000000000	0.000000000	0.000000000	0.020040080	0.013888889	0.046573520	0.066420664	0.264900662	0.119402985	147.8	125.5	135.7	104.1	88.9	49.9	144.0	150.3	135.5	90.6	134.0	FALSE
rplS	4825	2744223	C->G	NSYN	308	103	R->P			A_3	0.000000000	0.000000000	0.000000000	0.030000000	0.615853659	0.969230769	0.780303030	0.938775510	1.000000000	0.989583333	1.000000000	232.0	183.0	245.0	100.0	164.0	65.0	132.0	196.0	127.0	192.0	159.0	FALSE
ansB	4846	3099842	G->A	NSYN	887	296	P->L			A_3	0.000000000	0.000000000	0.000000000	0.000000000	0.710937500	0.931818182	0.800000000	0.974747475	0.981132075	0.991150442	0.982456140	125.0	177.0	171.0	58.0	128.0	44.0	100.0	198.0	106.0	113.0	114.0	FALSE
tufA	4865	3471246	C->T	SYN	84	28	L->L			A_3	0.000000000	0.000000000	0.448979592	0.971014493	0.993788820	0.962264151	0.994505495	0.997512438	1.000000000	0.997167139	1.000000000	206.0	342.0	294.0	69.0	161.0	53.0	182.0	402.0	216.0	353.0	324.0	TRUE
fimA	4920	4543503	C->A	NSYN	389	130	T->K			A_3	0.000000000	0.000000000	0.000000000	0.000000000	0.000000000	0.000000000	0.000000000	0.000000000	0.503816794	0.639344262	0.605442177	166.0	220.0	223.0	78.0	167.0	72.0	135.0	221.0	131.0	183.0	147.0	TRUE
torS	4933	1054640	C->T	SYN	1539	513	S->S			A_3	0.000000000	0.000000000	0.000000000	0.000000000	0.000000000	0.027777778	0.082644628	0.298076923	0.279569892	0.166666667	0.216666667	134.0	168.0	207.0	59.0	127.0	36.0	121.0	208.0	93.0	168.0	120.0	FALSE
lhr	4969	1730428	G->A	NSYN	1342	448	A->T			A_4	0.000000000	0.000000000	0.000000000	0.000000000	0.006622517	0.000000000	0.000000000	0.000000000	0.007751938	0.015503876	0.447513812	188.0	99.0	230.0	146.0	151.0	184.0	122.0	112.0	129.0	129.0	181.0	FALSE
infB	4997	3313449	G->A	NSYN	2566	856	R->C			A_4	0.000000000	0.000000000	0.000000000	0.000000000	0.000000000	0.070866142	0.248704663	0.128654971	0.329032258	0.319277108	0.155339806	198.0	90.0	167.0	150.0	136.0	127.0	193.0	171.0	155.0	166.0	206.0	FALSE
rpsF	5024	4425363	T->G	NSYN	246	82	D->E			A_4	0.000000000	0.000000000	0.000000000	0.142857143	0.650000000	0.707964602	0.254777070	0.767441860	0.688000000	0.620437956	0.865921788	177.0	88.0	158.0	161.0	120.0	113.0	157.0	172.0	125.0	137.0	179.0	TRUE
relA	5071	2912594	G->A	NSYN	1058	353	A->V			A_5	0.000000000	0.000000000	0.000000000	0.000000000	0.000000000	0.000000000	0.000000000	0.000000000	0.000000000	0.217741935	0.850877193	198.0	103.0	180.0	153.0	166.0	131.0	106.0	193.0	156.0	124.0	114.0	TRUE
yhdJ	5079	3411600	G->T	NCOD				yhdJ	dusB	A_5	0.000000000	0.000000000	0.262773723	0.995098039	0.989655172	0.989323843	0.982578397	0.995098039	0.991891892	1.000000000	0.996336996	196.0	220.0	274.0	204.0	290.0	281.0	287.0	408.0	370.0	323.0	273.0	TRUE
yhdJ	5079	3411600	G->T	NCOD				yhdJ	dusB	P_2	0.000000000	0.000000000	0.000000000	0.398230088	0.323741007	0.075187970	0.626168224	0.963768116		1.000000000		186.0	114.0	134.0	113.0	139.0	133.0	107.0	138.0		156.0		TRUE
yhjV	5081	3700991	T->C	SYN	429	143	A->A			A_5	0.000000000	0.000000000	0.000000000	0.000000000	0.000000000	0.000000000	0.801470588	0.429347826	0.338709677	0.190476190	0.015151515	183.0	111.0	201.0	137.0	174.0	145.0	136.0	184.0	186.0	147.0	198.0	FALSE
gyrB	5084	3879459	C->A	NSYN	661	221	G->C			A_5	0.000000000	0.000000000	0.000000000	0.046511628	0.383333333	0.154545455	0.012658228	0.000000000	0.000000000	0.000000000	0.000000000	108.0	65.0	134.0	86.0	120.0	110.0	79.0	140.0	170.0	119.0	117.0	FALSE
rpsF	5093	4425191	A->G	NSYN	74	25	Y->C			A_5	0.000000000	0.000000000	0.430167598	0.989361702	0.960629921	0.992424242	0.965517241	0.993902439	0.993055556	1.000000000	1.000000000	191.0	125.0	179.0	94.0	127.0	132.0	87.0	164.0	144.0	115.0	129.0	TRUE
fimD	5096	4545073	G->C	NCOD				fimD	fimI	A_5	0.000000000	0.000000000	0.000000000	0.000000000	0.006060606	0.000000000	0.000000000	0.485875706	0.615384615	0.807692308	0.978260870	153.0	99.0	167.0	122.0	165.0	132.0	128.0	177.0	169.0	104.0	138.0	TRUE
aceE	5105	123097	A->G	SYN	81	27	E->E			A_6	0.000000000	0.000000000	0.000000000	0.000000000	0.000000000	0.000000000	0.039473684	0.333333333	0.379629630	0.032407407	0.066929134	239.0	211.0	203.0	128.0	233.0	143.0	228.0	219.0	216.0	216.0	254.0	FALSE
rpsB	5107	190183	T->C	NSYN	310	104	W->R			A_6	0.000000000	0.000000000	0.000000000	0.000000000	0.000000000	0.000000000	0.136690647	0.379629630	0.346938776	0.044117647	0.064814815	121.0	123.0	118.0	62.0	113.0	85.0	139.0	108.0	147.0	136.0	108.0	FALSE
rspA	5117	1654227	C->T	SYN	915	305	S->S			A_6	0.000000000	0.000000000	0.000000000	0.000000000	0.000000000	0.000000000	0.203389831	0.157407407	0.201342282	0.728971963	0.740740741	192.0	150.0	140.0	99.0	154.0	126.0	118.0	108.0	149.0	107.0	108.0	FALSE
yiiS	5151	4113002	A->G	SYN	36	12	G->G			A_6	0.000000000	0.000000000	0.006289308	0.014354067	0.050746269	0.000000000	0.387692308	0.523809524	0.351535836	0.066901408	0.025280899	315.0	257.0	318.0	209.0	335.0	225.0	325.0	315.0	293.0	284.0	356.0	FALSE
ybbW	5156	538719	C->T	NSYN	1087	363	P->S			A_6	0.000000000	0.008695652	0.000000000	0.000000000	0.000000000	0.000000000	0.065693431	0.285714286	0.312500000	0.017241379	0.043478261	179.0	115.0	99.0	96.0	121.0	110.0	137.0	119.0	144.0	116.0	115.0	FALSE
ybeF	5160	660703	C->T	NSYN	676	226	G->S			A_6	0.000000000	0.000000000	0.000000000	0.000000000	0.006329114	0.000000000	0.000000000	0.000000000	0.082278481	0.790209790	0.798449612	167.0	128.0	171.0	117.0	158.0	125.0	172.0	173.0	158.0	143.0	129.0	FALSE
rpsF	5161	4425361	G->T	NSYN	244	82	D->Y			A_6	0.000000000	0.622222222	0.962264151	0.990384615	0.994413408	1.000000000	1.000000000	0.993865031	0.994652406	1.000000000	1.000000000	181.0	135.0	159.0	104.0	179.0	103.0	156.0	163.0	187.0	170.0	162.0	TRUE
fimA	5164	4543496	G->A	NSYN	382	128	D->N			A_6	0.000000000	0.000000000	0.000000000	0.000000000	0.000000000	0.000000000	0.037433155	0.353658537	0.434146341	0.020270270	0.022222222	180.0	139.0	156.0	93.0	144.0	127.0	187.0	164.0	205.0	148.0	180.0	TRUE
ymgC	5210	1216981	A->G	SYN	234	78	E->E			P_1	0.000000000	0.000000000	0.000000000	0.000000000	0.000000000	0.000000000	0.000000000	0.006535948	0.380487805	0.358024691	0.000000000	377.0	123.0	164.0	115.0	92.0	177.0	194.0	153.0	205.0	162.0	182.0	FALSE
ydcP	5217	1506135	C->T	NCOD				ydcP		P_1	0.000000000	0.000000000	0.000000000	0.138461538	0.295774648	0.201388889	0.008130081	0.035294118	0.010101010	0.057142857	0.000000000	153.0	80.0	122.0	65.0	71.0	144.0	123.0	85.0	99.0	105.0	82.0	FALSE
idi	5269	3033211	C->T	SYN	147	49	T->T			P_1	0.000000000	0.000000000	0.023076923	0.000000000	0.012820513	0.022556391	0.325925926	0.235294118	0.609929078	0.621359223	0.000000000	194.0	82.0	130.0	80.0	78.0	133.0	135.0	119.0	141.0	103.0	137.0	FALSE
rpoD	5275	3213379	G->T	NSYN	333	111	L->F			P_1	0.000000000	0.000000000	0.000000000	0.000000000	0.000000000	0.012738854	0.377777778	0.120000000	0.614754098	0.619047619	0.000000000	164.0	83.0	124.0	69.0	81.0	157.0	135.0	125.0	122.0	126.0	112.0	TRUE
tufA	5282	3471401	G->A	NCOD				tufA	fusA	P_1	0.000000000	0.175324675	0.949275362	0.967741935	0.958762887	0.870588235	0.630434783	0.730769231	0.311926606	0.326086957	0.000000000	218.0	154.0	138.0	93.0	97.0	170.0	230.0	182.0	218.0	184.0	205.0	TRUE
rpsG	5283	3473955	T->G	NSYN	145	49	T->P			P_1	0.000000000	0.025641026	0.937500000	0.989361702	0.986486486	0.914772727	0.590604027	0.668918919	0.340000000	0.328125000	0.007194245	199.0	117.0	96.0	94.0	74.0	176.0	149.0	148.0	150.0	128.0	139.0	TRUE
rpsG	5284	3474123	G->A	NCOD				rpsG	rpsL	P_1	0.000000000	0.000000000	0.029126214	0.012500000	0.000000000	0.087591241	0.251968504	0.322580645	0.583941606	0.660377358	0.000000000	200.0	96.0	103.0	80.0	76.0	137.0	127.0	124.0	137.0	106.0	116.0	TRUE
wecB	5346	3970657	C->A	SYN	507	169	T->T			P_1	0.000000000	0.011764706	0.000000000	0.493506494	0.781609195	0.851239669	0.635135135	0.750000000	0.380165289	0.358974359	0.000000000	176.0	85.0	115.0	77.0	87.0	121.0	148.0	116.0	121.0	117.0	129.0	FALSE
trkH	5351	4033629	G->A	NSYN	467	156	G->D			P_1	0.000000000	0.032258065	0.010869565	0.000000000	0.036363636	0.022727273	0.222222222	0.307692308	0.625000000	0.635294118	0.000000000	151.0	62.0	92.0	44.0	55.0	132.0	63.0	104.0	88.0	85.0	78.0	TRUE
trkH	5351	4033629	G->A	NSYN	467	156	G->D			P_5	0.000000000	0.000000000	0.000000000	0.643835616	0.538461538	0.489583333	0.905660377	1.000000000	0.991452991	0.977443609	0.991379310	151.0	84.0	98.0	73.0	78.0	96.0	53.0	94.0	117.0	133.0	116.0	TRUE
argC	5364	4155968	C->T	NSYN	950	317	A->V			P_1	0.000000000	0.000000000	0.000000000	0.000000000	0.000000000	0.000000000	0.058823529	0.175182482	0.258333333	0.112903226	0.000000000	174.0	94.0	117.0	72.0	88.0	150.0	153.0	137.0	120.0	124.0	143.0	FALSE
ybfC	5394	736037	indel;C-1	FRAMESHIFT	388					P_1	0.000000000	0.000000000	0.008196721	0.310810811	0.246153846	0.118750000	0.012578616	0.000000000	0.000000000	0.000000000	0.000000000	192.0	80.0	122.0	74.0	65.0	160.0	159.0	124.0	154.0	129.0	117.0	FALSE
fimA	5412	4543255	C->A	NSYN	123	41	N->K			P_1	0.000000000	0.000000000	0.000000000	0.000000000	0.000000000	0.000000000	0.000000000	0.009174312	0.129032258	0.306930693	0.009009009	199.0	93.0	120.0	85.0	75.0	154.0	121.0	109.0	124.0	101.0	111.0	TRUE
fimD	5415	4545104	C->T	NCOD				fimD	fimI	P_1	0.000000000	0.000000000	0.000000000	0.000000000	0.000000000	0.000000000	0.000000000	0.009615385	0.373831776	0.238636364	0.000000000	151.0	70.0	92.0	47.0	48.0	119.0	110.0	104.0	107.0	88.0	82.0	TRUE
trkG	5472	1424257	G->A	NSYN	476	159	G->D			P_2	0.000000000	0.000000000	0.000000000	0.005617978	0.000000000	0.000000000	0.480769231	0.762195122		0.848958333		341.0	207.0	198.0	178.0	210.0	182.0	156.0	164.0		192.0		FALSE
rpsG	5500	3473769	G->A	NSYN	331	111	R->C			P_2	0.000000000	0.926229508	0.977611940	0.973333333	0.991803279	0.989898990	1.000000000	0.991304348		0.987804878		158.0	122.0	134.0	75.0	122.0	99.0	111.0	115.0		164.0		TRUE
rpsG	5500	3473769	G->A	NSYN	331	111	R->C			P_3	0.000000000	0.971428571	0.991379310	0.986486486	1.000000000	0.992700730		0.991304348	0.986842105	0.963963964		158.0	175.0	116.0	74.0	140.0	137.0		115.0	152.0	111.0		TRUE
rpsG	5500	3473769	G->A	NSYN	331	111	R->C			P_5	0.000000000	0.971153846	0.976744186	0.992307692	0.976377953	0.990654206	0.962500000	0.959731544	0.962264151	0.994897959	0.977443609	158.0	104.0	129.0	130.0	127.0	107.0	80.0	149.0	106.0	196.0	133.0	TRUE
rpsL	5501	3474637	G->T	NCOD				rpsL	tusB	P_2	0.000000000	0.000000000	0.147727273	0.589928058	0.963636364	0.909090909	0.970588235	0.992957746		0.989795918		239.0	174.0	176.0	139.0	55.0	11.0	102.0	142.0		196.0		TRUE
trkH	5533	4033235	G->A	NSYN	73	25	G->R			P_2	0.000000000	0.000000000	0.000000000	0.000000000	0.000000000	0.330357143	0.163043478	0.000000000		0.000000000		167.0	110.0	116.0	104.0	147.0	112.0	92.0	123.0		142.0		TRUE
rpoC	5543	4185506	C->T	NSYN	139	47	R->C			P_3	0.000000000	0.000000000	0.584070796	1.000000000	0.971631206	0.990000000		0.976923077	0.991596639	1.000000000		172.0	174.0	113.0	54.0	141.0	100.0		130.0	119.0	93.0		TRUE
dauA	5582	1260896	C->A	NCOD				dauA	prs	P_3	0.000000000	0.000000000	0.000000000	0.000000000	0.000000000	0.000000000		0.008928571	0.048000000	0.532110092		151.0	179.0	91.0	50.0	111.0	120.0		112.0	125.0	109.0		FALSE
amiC	5594	2948908	G->A	STOPGAIN	103	35	Q->X			P_3	0.000000000	0.000000000	0.000000000	0.000000000	0.000000000	0.000000000		0.838983051	0.919642857	0.951219512		142.0	161.0	97.0	65.0	156.0	120.0		118.0	112.0	82.0		FALSE
argG	5603	3318331	C->T	NCOD				argG		P_3	0.000000000	0.000000000	0.000000000	0.000000000	0.000000000	0.000000000		0.612403101	0.679487179	0.728155340		200.0	161.0	112.0	59.0	146.0	117.0		129.0	156.0	103.0		FALSE
tufA	5609	3471303	G->T	SYN	45	15	V->V			P_3	0.000000000	0.005681818	0.010000000	0.358974359	0.731884058	0.821428571		0.037878788	0.028409091	0.010869565		230.0	176.0	100.0	78.0	138.0	140.0		132.0	176.0	92.0		TRUE
trkH	5632	4033628	G->T	NSYN	466	156	G->C			P_3	0.000000000	0.000000000	0.000000000	0.205882353	0.186567164	0.175438596		0.945054945	0.988764045	0.954022989		148.0	161.0	114.0	68.0	134.0	114.0		91.0	89.0	87.0		TRUE
fimD	5656	4545070	A->C	NCOD				fimD	fimI	P_3	0.000000000	0.000000000	0.000000000	0.000000000	0.000000000	0.000000000		0.137404580	0.214285714	0.305084746		205.0	182.0	119.0	73.0	134.0	133.0		131.0	140.0	118.0		TRUE
yjiT	5658	4572351	C->T	NCOD				yjiT	yjiS	P_3	0.000000000	0.000000000	0.000000000	0.197916667	0.324675325	0.384180791		0.000000000	0.008695652	0.000000000		250.0	132.0	88.0	96.0	77.0	177.0		121.0	230.0	131.0		FALSE
gatB	5699	2174456	G->T	SYN	111	37	I->I			P_4	0.000000000	0.000000000	0.000000000	0.000000000	0.000000000	0.000000000	0.000000000	0.000000000	0.000000000	0.015748031	0.316831683	232.0	236.0	248.0	187.0	146.0	151.0	155.0	125.0	161.0	127.0	101.0	FALSE
recB	5709	2955130	G->T	NSYN	874	292	R->S			P_4	0.000000000	0.000000000	0.000000000	0.000000000	0.170940171	0.112244898	0.132812500	0.312500000	0.486725664	0.376237624	0.611764706	146.0	139.0	160.0	135.0	117.0	98.0	128.0	144.0	113.0	101.0	85.0	FALSE
plsC	5712	3163272	G->T	SYN	210	70	I->I			P_4	0.000000000	0.000000000	0.000000000	0.000000000	0.000000000	0.000000000	0.000000000	0.068062827	0.122448980	0.084967320	0.554621849	244.0	215.0	234.0	163.0	187.0	167.0	164.0	191.0	147.0	153.0	119.0	FALSE
trkH	5728	4033221	C->T	NSYN	59	20	T->I			P_4	0.000000000	0.000000000	0.017142857	0.808695652	0.773049645	0.867469880	0.975206612	1.000000000	0.974137931	0.967213115	1.000000000	163.0	125.0	175.0	115.0	141.0	83.0	121.0	178.0	116.0	122.0	79.0	TRUE
cytR	5740	4123676	G->A	STOPGAIN	799	267	Q->X			P_4	0.000000000	0.000000000	0.000000000	0.000000000	0.000000000	0.000000000	0.000000000	0.018072289	0.074324324	0.286713287	0.242105263	123.0	113.0	153.0	104.0	125.0	83.0	150.0	166.0	148.0	143.0	95.0	TRUE
cysQ	5750	4437404	C->A	NSYN	632	211	A->D			P_4	0.000000000	0.000000000	0.000000000	0.000000000	0.000000000	0.000000000	0.000000000	0.000000000	0.013698630	0.012987013	0.505154639	147.0	117.0	166.0	118.0	119.0	102.0	132.0	160.0	146.0	154.0	97.0	FALSE
fimD	5755	4545085	C->A	NCOD				fimD	fimI	P_4	0.000000000	0.000000000	0.000000000	0.000000000	0.168674699	0.154545455	0.134751773	0.322916667	0.533742331	0.470588235	0.660869565	176.0	156.0	150.0	146.0	166.0	110.0	141.0	192.0	163.0	136.0	115.0	TRUE
fabF	5766	1151865	G->T	NCOD				fabF	fabG	P_4	0.000000000	0.000000000	0.000000000	0.000000000	0.000000000	0.341772152	0.422222222	0.335820896	0.263636364	0.523255814	0.433333333	94.0	106.0	132.0	72.0	99.0	79.0	90.0	134.0	110.0	86.0	60.0	FALSE
prs	5785	1260945	C->T	NSYN	931	311	A->T			P_5	0.000000000	0.000000000	0.007299270	0.000000000	0.000000000	0.000000000	0.000000000	0.000000000	0.000000000	0.013698630	0.760000000	150.0	121.0	137.0	109.0	153.0	101.0	42.0	84.0	66.0	146.0	100.0	FALSE
relA	5829	2912763	G->C	NSYN	889	297	H->D			P_5	0.000000000	0.000000000	0.000000000	0.000000000	0.000000000	0.000000000	0.078431373	0.429530201	0.406504065	0.399061033	0.122093023	214.0	165.0	180.0	149.0	124.0	140.0	102.0	149.0	123.0	213.0	172.0	TRUE
tufA	5851	3471344	C->T	NSYN	4	2	A->T			P_5	0.000000000	0.000000000	0.075757576	0.050000000	0.310344828	0.492307692	0.112068966	0.018867925	0.038167939	0.008810573	0.000000000	203.0	125.0	198.0	160.0	145.0	130.0	116.0	159.0	131.0	227.0	146.0	TRUE
fusA	5852	3472820	A->T	NSYN	713	238	L->Q			P_5	0.000000000	0.000000000	0.000000000	0.000000000	0.000000000	0.000000000	0.000000000	0.070175439	0.230769231	0.148387097	0.803738318	110.0	81.0	89.0	95.0	68.0	78.0	72.0	114.0	91.0	155.0	107.0	TRUE
rpsL	5853	3474639	C->A	NCOD				rpsL	tusB	P_5	0.000000000	0.000000000	0.456140351	0.858267717	0.660818713	0.563063063	0.831683168	0.936416185	0.974358974	0.983606557	0.990338164	207.0	140.0	228.0	127.0	171.0	222.0	101.0	173.0	156.0	244.0	207.0	TRUE
citA	5912	653826	C->T	NSYN	1592	531	T->I			P_5	0.000000000	0.000000000	0.000000000	0.000000000	0.000000000	0.000000000	0.021978022	0.092857143	0.200000000	0.227027027	0.753424658	227.0	146.0	209.0	152.0	159.0	161.0	91.0	140.0	110.0	185.0	146.0	FALSE
fimD	5924	4545054	G->T	NCOD				fimD	fimI	P_5	0.000000000	0.000000000	0.000000000	0.007299270	0.033333333	0.389937107	0.520000000	0.804878049	0.979591837	0.858108108	0.967479675	183.0	118.0	129.0	137.0	120.0	159.0	75.0	123.0	98.0	148.0	123.0	TRUE
rpsG	6016	3473744	C->T	NSYN	356	119	R->H			P_6	0.000000000	0.777777778	0.008130081	0.004379562	0.011678832	0.001522070	0.001494768	0.000000000	0.000000000	0.003115265	0.000000000	168.0	162.0	615.0	685.0	685.0	657.0	669.0	486.0	649.0	642.0	662.0	TRUE
trkH	6044	4033352	C->G	NSYN	190	64	L->V			P_6	0.000000000	0.000000000	0.000000000	0.000000000	0.000000000	0.000000000	0.163120567	0.046153846	0.220472441	0.228260870	0.363636364	129.0	142.0	90.0	135.0	93.0	113.0	141.0	65.0	127.0	92.0	165.0	TRUE
trkH	6045	4033638	A->T	NSYN	476	159	Q->L			P_6	0.000000000	0.000000000	0.000000000	0.000000000	0.137254902	0.647058824	0.812030075	0.962962963	0.689655172	0.671232877	0.618320611	155.0	132.0	71.0	106.0	102.0	85.0	133.0	54.0	116.0	73.0	131.0	TRUE
adiY	6057	4337676	G->T	NSYN	272	91	P->Q			P_6	0.000000000	0.011627907	0.240310078	0.000000000	0.000000000	0.000000000	0.000000000	0.000000000	0.000000000	0.000000000	0.000000000	280.0	258.0	129.0	232.0	200.0	216.0	211.0	104.0	221.0	148.0	241.0	FALSE
fimA	6066	4543335	A->G	NSYN	203	68	E->G			P_6	0.000000000	0.011834320	0.000000000	0.000000000	0.000000000	0.000000000	0.337748344	0.300000000	0.266666667	0.204545455	0.198473282	182.0	169.0	94.0	108.0	115.0	75.0	151.0	70.0	120.0	88.0	131.0	TRUE
fimD	6067	4545104	C->A	NCOD				fimD	fimI	P_6	0.000000000	0.000000000	0.000000000	0.000000000	0.000000000	0.000000000	0.155038760	0.042857143	0.150943396	0.252747253	0.395683453	151.0	139.0	96.0	106.0	109.0	76.0	129.0	70.0	106.0	91.0	139.0	TRUE
rne	6081	1144303	T->A	NSYN	65	22	Q->L			P_6	0.000000000	0.000000000	0.000000000	0.000000000	0.000000000	0.000000000	0.000000000	0.000000000	0.048076923	0.133333333	0.213592233	147.0	157.0	92.0	127.0	108.0	104.0	80.0	55.0	104.0	75.0	103.0	FALSE
tufA				ChrAmp						V_1																							TRUE
tufA				ChrAmp						V_3																							TRUE
tufA				ChrAmp						V_5																							TRUE
tufA				ChrAmp						P_4																							TRUE
tufA				ChrAmp						P_6																							TRUE
tufA				ChrAmp						A_1																							TRUE
tufA				ChrAmp						A_2																							TRUE
tufA				ChrAmp						A_3																							TRUE
tufA				ChrAmp						A_4																							TRUE
tufA				ChrAmp						A_5																							TRUE
tufA				ChrAmp						A_6																							TRUE
