# Supplementary material for: Evolutionary stalling and a limit on the power of natural selection to improve a cellular module
Source: Proc Natl Acad Sci U S A. 2020 Jul 17;117(31):18582–90. doi: 10.1073/pnas.1921881117 (PMC7414050; doi:10.1073/pnas.1921881117)
Supplement: Supplementary File [file pnas.1921881117.sd08.txt]

Query	Reference	Replicate	Fitness	Standard error	Variance
P rpsG G331A	P	1	0.06432586	0.009439064	8.91E-05
P rpsG G331A	P	2	0.065893043	0.010325004	0.000106606
P rpsG G331A	P	Average	0.065039342	0.004926142	4.85E-05
A rpsF A74G	A	1	0.082020973	0.006696969	4.48E-05
A rpsF A74G	A	2	0.081835923	0.01110472	0.000123315
A rpsF A74G	A	Average	0.08197162	0.004055124	3.29E-05
E ybeD T193G	E	1	-0.004396941	0.005846706	3.42E-05
E ybeD T193G	E	2	0.001639822	0.005258043	2.76E-05
E ybeD T193G	E	3	0.006513475	0.007117652	5.07E-05
E ybeD T193G	E	Average	0.000695807	0.001978401	1.17E-05
S ybeD T193G	S	1	-0.005659521	0.003868658	1.50E-05
S ybeD T193G	S	2	-0.008649321	0.007037777	4.95E-05
S ybeD T193G	S	3	-0.000971384	0.005289302	2.80E-05
S ybeD T193G	S	Average	-0.004786118	0.001647895	8.15E-06
V ybeD T193G	V	1	0.058526769	0.010538817	0.000111067
V ybeD T193G	V	2	0.050317307	0.018099145	0.000327579
V ybeD T193G	V	3	0.061324902	0.009362332	8.77E-05
V ybeD T193G	V	Average	0.058819195	0.003769035	4.26E-05
Y ybeD T193G	Y	1	-0.006318413	0.011179437	0.00012498
Y ybeD T193G	Y	2	-0.004487969	0.008992546	8.09E-05
Y ybeD T193G	Y	3	-0.000633903	0.008474345	7.18E-05
Y ybeD T193G	Y	Average	-0.003350071	0.003117753	2.92E-05
A ybeD T193G	A	1	0.007157858	0.006209657	3.86E-05
A ybeD T193G	A	2	0.011429772	0.034380707	0.001182033
A ybeD T193G	A	3	0.008372583	0.022079422	0.000487501
A ybeD T193G	A	Average	0.007369636	0.00340024	3.47E-05
P ybeD T193G	P	1	-0.105080811	0.039101107	0.001528897
P ybeD T193G	P	2	-0.123229328	0.011901334	0.000141642
P ybeD T193G	P	3	-0.149710831	0.047260516	0.002233556
P ybeD T193G	P	4	-0.130923272	0.028938749	0.000837451
P ybeD T193G	P	5	-0.141122172	0.01603231	0.000257035
P ybeD T193G	P	Average	-0.129177003	0.003885661	7.55E-05
